# Supplementary material for: Ubiquinol-mediated suppression of mitochondria-associated ferroptosis is a targetable function of lactate dehydrogenase B in cancer
Source: Nat Commun. 2025 Mar 16;16:2597. doi: 10.1038/s41467-025-57906-3 (PMC11911438; doi:10.1038/s41467-025-57906-3)
Supplement: Supplementary file 4 — Source Data [file 41467_2025_57906_MOESM4_ESM.zip]

Archive with 3 entries (2 files):
- Source data/
- Source data/Raw WB scan.pdf
- Source data/Source data.xlsx
