# Supplementary material for: Ubiquinol-mediated suppression of mitochondria-associated ferroptosis is a targetable function of lactate dehydrogenase B in cancer
Source: Nat Commun. 2025 Mar 16;16:2597. doi: 10.1038/s41467-025-57906-3 (PMC11911438; doi:10.1038/s41467-025-57906-3)
Supplement: Supplementary file 4 — Source Data [file 41467_2025_57906_MOESM4_ESM.zip › Source data/Source data.xlsx]

## Sheet: Figure 1
Figure 1b
A549 siCTRL	A549 siLDHB	MSTO-211H siCTRL	MSTO-211H siLDHB	HT1080 siCTRL	HT1080 siLDHB	PANC-1 siCTRL	PANC-1 siLDHB	p value	A549 siCTRL vs siLDHB	HT1080 siCTRL vs siLDHB
6.43	60.9	9.39	30.5	7.31	26.6	7.14	41.5		0.000126045	0.000255874
7.65	55.3	8.23	23.7	7.42	28.1	7.67	27.4		MSTO-211H siCTRL vs siLDHB	PANC-1 siCTRL vs siLDHB
7.38	63.1	8.53	38.2	6.41	32.5	6.36	28.9		0.000269882	0.00470413
8.13	29.7	9.17	29.7
6.44	26.8	7.96	47.4
7.01	41.6
Figure 1d
A549 siCTRL	A549 siLDHB	p value
1.03949	1.27884	0.00855458
0.916668	1.21023
1.04385	1.20466
Figure 1f
siCTRL	siLDHB	p value
0.874572	2.19611	0.00241714
1.18472	1.82093
0.940707	2.201
Figure 1i
	DMSO									2uM FER1									20uM mitoTEMPO
A549 siCTRL	120	123	121	111	120	123	131	128	125	143	140	148	115	115	120	121	123	127	128	119	127
A549 siLDHB	103	106	97	82	83	82	88	84	79	145	145	131	105	102	89	133	136	113	132	131	117
p value
siCTRL DMSO vs siLDHB DMSO	2.10269e-07
siCTRL DMSO vs siCTRL FER1	0.241525
siCTRL DMSO vs siCTRL mitoTEMPO	0.559499
siLDHB DMSO vs siLDHB FER1	0.000515621
siLDHB DMSO vs siLDHB mitoTEMPO	0.000185291
	DMSO			2uM FER1			20uM mitoTEMPO
PANC-1 siCTRL	80	93	97	73	85	83	83	90	86
PANC-1 siLDHB	32	32	40	58	60	55	63	57	56
p value
siCTRL DMSO vs siLDHB DMSO	0.000666607
siCTRL DMSO vs siCTRL FER1	0.201634
siCTRL DMSO vs siCTRL mitoTEMPO	0.5427
siLDHB DMSO vs siLDHB FER1	0.00162948
siLDHB DMSO vs siLDHB mitoTEMPO	0.00223909

## Sheet: Figure 2
Figure 2a
	siCTRL+RSL3			siLDHB+RSL3			siCTRL+RSL3+FER1			siLDHB+RSL3+FER1
PF139	37.0689	39.2092	37.1245	13.2797	15.9279	14.4236	99.5441	98.4799	95.8493	95.1163	96.5671	97.5885
H2228	82.1209	77.9909	83.4945	64.2983	53.0664	54.4388	94.8884	95.7995	98.1368	91.1051	94.447	90.4036
H358	77.3311	73.1446	76.26	55.622	48.674	57.4382	93.5686	100.241	97.7233	97.5346	93.3824	97.1434
A549	75.9465	72.6465	74.81	35.5902	43.1463	41.1279	94.5549	91.0081	102.505	92.742	91.9129	89.9935
H1299	44.9217	35.4569	50.8938	24.5149	21.8177	30.72	94.4322	96.1048	105.434	98.8475	88.7911	101.24
H520	85.736	81.315	87.0056	65.2618	64.871	65.236	96.2529	96.352	95.9032	92.6877	97.4556	96.0258
LU99	72.0674	83.3481	82.065	41.2101	42.0191	48.6789	97.1326	94.5484	97.341	94.6269	94.3308	91.4382
H2009	52.54	71.44	45.51	29.9	27.56	13.88	90.15	96.21	95.66	103.6	96.7	87.41
DMS114	73.99	74.39	72.52	49.82	55.51	52.63	103.2	100.5	108.7	104.7	100	97.51
H460	99.9379	82.784	91.2178	56.1966	64.6471	54.4473	106.725	98.3939	95.894	92.1258	95.2888	101.96
PANC-1	42.5059	45.2291	42.0109	15.3826	10.283	12.875	102.469	101.749	95.5069	83.9597	94.1099	87.8933
SU.86.86	70.2323	63.9763	52.885	14.6054	12.0216	16.7327	99.9083	101.988	99.9581	95.581	96.4729	106.031
MSTO-211H	76.9112	68.9936	73.875	22.5286	14.7614	14.336	106.916	97.7937	101.697	93.2417	88.7244	93.2999
HT1080	60.6364	56.8221	64.045	18.1446	16.4529	20.3465	97.1244	97.0923	94.7986	100.263	101.66	92.0975
SKBR3	46.73	48.88	39.93	27.05	24.92	27.38	100.4	107.6	102.9	91.46	106.5	107.9
LS174T	70.5815	53.5933	52.1347	28.5694	26.8072	18.4679	102.202	95.518	97.5297	96.6773	97.6111	100.353
Figure 2c
A549
RSL3(uM)	siCTRL			siLDHB			siLDHB+TEMPO			siLDHB+mitoTEMPO			siLDHB+FER1			p value
0	100	100	100	100	100	100	100	100	100	100	100	100	100	100	100	<0.0001
0.0001	100.859	100.299	99.77	102.185	100.963	100.676	99.1665	99.3337	99.977	103.974	97.7312	103.098	105.07	100.042	99.5951
0.03125	90.0064	96.4387	97.405	83.3541	87.8718	100.113	100.218	98.0713	100.054	105.246	97.3377	96.6423	97.3735	91.109	100.212
0.0625	91.6958	92.4883	103.305	86.6864	83.5079	85.5166	93.9477	96.2828	91.3571	100.278	98.8284	96.462	101.044	90.2157	101.295
0.125	92.5263	90.2737	95.685	85.6015	82.9315	82.7007	93.5491	92.9514	92.0083	99.8013	102.146	89.5374	99.4935	95.0132	95.4041
0.25	88.6891	87.1014	95.82	55.6924	68.6955	69.7145	94.1652	94.2138	91.3954	90.3032	94.5399	91.1242	93.8072	93.7363	96.6237
0.5	75.9465	72.6465	74.81	35.5902	43.1463	41.1279	93.2229	92.7936	90.6675	83.3486	88.6777	85.4619	92.742	91.9129	89.9935
1	61.9153	55.3695	69.78	23.1407	27.5393	25.5463	91.9581	93.3967	88.3075	78.5439	81.4559	78.9701	89.7134	93.1899	91.7735
HT1080
RSL3(uM)	siCTRL			siLDHB			siLDHB+TEMPO			siLDHB+mitoTEMPO			siLDHB+FER1			p value
0	100	100	100	100	100	100	100	100	100	100	99.9637	100	100	100	100	<0.0001
0.0001	101.403	97.2141	100.355	100.324	99.0249	100.759	96.5675	105.856	102.633	100.075	101.489	106.025	100.3	101.299	103.147
0.015625	92.6517	99.3709	103.815	96.7611	101.875	101.156	96.9586	102.31	98.9641	96.8416	102.288	102.259	97.9712	100.505	99.3007
0.03125	94.0238	96.5252	102.005	94.9616	97.7122	100.325	100.956	99.6415	102.201	95.1496	102.579	96.3476	98.4596	103.428	98.5664
0.0625	92.7432	95.1172	104.105	92.6584	94.4117	100.47	101.912	98.7253	98.9209	91.8408	99.6731	95.105	100.564	98.5927	100.979
0.125	86.4926	87.5385	95.57	69.8526	66.3014	69.5431	102.781	97.849	97.8418	98.6464	102.397	96.197	98.3093	103.572	98.6013
0.25	60.6364	56.8221	64.045	18.1446	16.4529	20.3465	101.695	103.227	100.216	86.9151	88.0876	86.3316	100.263	101.66	92.0975
0.5	13.9367	13.9946	16.92	5.93015	6.30391	6.63424	103.606	100.837	102.806	79.6959	84.2742	82.7168	95.191	93.8657	95.1047
PANC-1
RSL3(uM)	siCTRL			siLDHB			siLDHB+TEMPO			siLDHB+mitoTEMPO			siLDHB+FER1			p value
0	100	100	100	100	100	100	100	100	100	100	100	100	100	100	100	<0.0001
0.0001	100.339	102.878	100.225	100.421	95.6835	99.4497	97.8943	98.8523	100.327	93.7139	100.959	100.4	100.103	102.529	99.6119
0.00625	101.606	99.1339	100.96	90.5605	91.1413	92.1115	92.4625	98.9661	96.7487	93.5796	101.026	92.5479	98.3962	99.5835	96.556
0.0125	99.3716	99.0124	99.22	87.1194	89.7307	90.1224	97.2841	95.798	101.617	95.9548	97.7727	98.1016	101.519	95.6321	99.4082
0.025	97.7216	95.7802	97.455	82.1337	91.0378	81.1525	93.5884	99.6111	98.7558	94.9812	96.3379	95.2123	96.436	95.368	93.1023
0.05	88.6954	90.4461	88.78	48.8896	49.0765	49.4438	93.322	100.654	101.271	96.3156	97.1387	95.1707	94.4008	93.7224	96.5851
0.1	59.9993	58.9746	58.335	23.8235	22.3499	18.3532	90.5459	101.034	94.3148	95.0819	88.4798	89.6336	94.8322	95.2563	93.1023
0.2	9.61743	8.55893	13.645	5.48176	5.30488	4.63174	91.6375	97.7235	93.3884	80.2689	79.7541	81.3655	95.2918	93.3974	85.5546
MSTO-211H
RSL3(uM)	siCTRL			siLDHB			siLDHB+TEMPO			siLDHB+mitoTEMPO			siLDHB+FER1
0	100	100	100	100	100	100	100	100	100	100	100	100	100	100	100	<0.0001
0.0001	91.7369	98.4743	93.785	101.489	97.5107	104.914	100.173	96.094	103.048	97.2343	102.517	95.5969	99.1857	98.5016	106.947
0.015625	94.9552	99.4094	91.82	98.9838	98.0075	99.1647	100.965	100.191	100.566	100.089	103.6	93.4384	94.0712	95.7798	99.6532
0.03125	87.8663	98.8188	88.035	98.4706	94.4713	89.9811	100.141	90.7162	100.616	105.772	103.05	92.3161	92.7989	98.3561	96.8733
0.0625	89.3884	104.577	90.76	97.4036	88.5473	80.4978	96.2151	89.5778	100.835	95.4743	99.3055	97.0646	96.4071	97.0464	100.694
0.125	88.4317	93.0506	89.735	35.7597	40.028	37.3858	95.3187	93.6647	99.8431	91.0481	92.3721	83.5097	96.799	101.175	97.546
0.25	63.8642	64.072	65.355	22.5286	14.7614	14.336	96.2623	95.4129	98.5152	87.6801	86.2886	79.8836	93.2417	88.7244	93.2999
0.5	48.5731	40.0297	42.54	10.1967	10.4987	12.8078	96.839	95.7654	102.045	81.7401	82.4107	76.0166	93.0076	98.2214	104.477
Figure 2e
A549
	DMSO				RSL3				RSL3+FER1			RSL3+TEMPO			RSL3+mitoTEMPO
siCTRL	6.09	6.56	7.6	7.12	6.84	6.53	6.19	13.3	5.29	4.54	6.04	6.25	9	8.51	7.74	8.79	8.09
siLDHB	42.9	36.8	39.7	31.1	60.2	57.4	64.7	68.2	33.2	33.5	29.7	36.8	32.5	41.6	43.7	41.4	41.7
p value
siCTRL DMSO vs RSL3	siLDHB DMSO vs RSL3
0.458205	0.000358398
siCTRL RSL3 vs FER1	siLDHB RSL3 vs FER1
0.211845	0.000159853
siCTRL RSL3 vs mitoTEMPO	siLDHB RSL3 vs mitoTEMPO
0.996881	0.000893444
HT1080
	DMSO			RSL3			RSL3+FER1			RSL3+TEMPO			RSL3+mitoTEMPO
siCTRL	8.42	6.28	6.44	8.64	8.44	12.7	6.05	7.88	6.51	12.8	12.2	8.39	7.48	6.82	8.96
siLDHB	34	31.3	30.6	46	43.9	45.6	24.9	24.4	12.4	19.3	17.6	21.1	16.6	19.1	23.5
p value
siCTRL DMSO vs RSL3	siLDHB DMSO vs RSL3
0.136543	0.000414225
siCTRL RSL3 vs FER1	siLDHB RSL3 vs FER1
0.105347	0.00400989
siCTRL RSL3 vs mitoTEMPO	siLDHB RSL3 vs mitoTEMPO
0.227317	0.000275248
PANC-1
	DMSO				RSL3				RSL3+FER1			RSL3+TEMPO			RSL3+mitoTEMPO
siCTRL	8.6525	6.53	5.73	5.34	9.01	10.9	6.17	5.72	6.52	5.07	5.43	5.33	5.26	6.35	6.2	4.47	7.49
siLDHB	29.2	30.4	15.2	15.4	45.7	47.1	71.5	72.2	16.9	14.9	16.5	15.3	14.2	15.2	15.7	16.4	13
p value
siCTRL DMSO vs RSL3	siLDHB DMSO vs RSL3
0.369446	0.00497932
siCTRL RSL3 vs FER1	siLDHB RSL3 vs FER1
0.187812	0.00433594
siCTRL RSL3 vs mitoTEMPO	siLDHB RSL3 vs mitoTEMPO
0.295064	0.00395875
MSTO-211H
	DMSO				RSL3				RSL3+FER1				RSL3+TEMPO				RSL3+mitoTEMPO
siCTRL	7.64	6.92	7.33	12.5	14.13	8.39	5.68	8.02	7.04	10.6	8.5	5.6	7.54	6.66	6.76	7.04	7.27	7.34	7.55	8.58
siLDHB	36.9	23.8	18.9	23.1	63.53	55.3	51.1	50.4	23	20	13.8	20.6	14.63	25.6	24	21.7	15.87	26.4	24.7	28.2
p value
siCTRL DMSO vs RSL3	siLDHB DMSO vs RSL3
0.843654	0.000990845
siCTRL RSL3 vs FER1	siLDHB RSL3 vs FER1
0.611036	6.01961e-05
siCTRL RSL3 vs mitoTEMPO	siLDHB RSL3 vs mitoTEMPO
0.480196	0.000254367
Figure 2f
A549
	DMSO			RSL3			RSL3+FER1			RSL3+TEMPO			RSL3+mitoTEMPO
siCTRL	1.3	1.29	1.17	7.35	5.81	8.31	1.2	1.09	1.32	1.81	1.43	1.54	4.9	6.79	4.25
siLDHB	3.36	3.48	4.18	37.5	42.6	43.8	3.68	3.68	3.57	3.98	5.56	3.43	4.93	4.29	4.44
p value
siCTRL DMSO vs siLDHB DMSO	0.000731385
siCTRL DMSO vs RSL3	0.00126622
siCTRL RSL3 vs siLDHB RSL3	7.82124e-05
siCTRL RSL3 vs FER1	0.00123792
siCTRL RSL3 vs mitoTEMPO	0.155161
siLDHB DMSO vs RSL3	4.236e-05
siLDHB RSL3 vs FER1	4.08257e-05
siLDHB RSL3 vs mitoTEMPO	4.58475e-05
HT1080
	DMSO			RSL3			RSL3+FER1			RSL3+TEMPO			RSL3+mitoTEMPO
siCTRL	2.86	3.65	4.47	9.11	9.28	15.1	3.43	2.95	1.96	3.18	3.03	2.78	7.74	5.38	6.4
siLDHB	3.89	5.76	4.36	20.7	21.4	21	2.59	4.32	4.56	4.98	4.18	5.7	4.24	8.54	6.2
p value
siCTRL DMSO vs siLDHB DMSO	0.238169
siCTRL DMSO vs RSL3	0.0206739
siCTRL RSL3 vs siLDHB RSL3	0.00756257
siCTRL RSL3 vs FER1	0.0141623
siCTRL RSL3 vs mitoTEMPO	0.0891828
siLDHB DMSO vs RSL3	1.0545e-05
siLDHB RSL3 vs FER1	1.23049e-05
siLDHB RSL3 vs mitoTEMPO	0.000307425
PANC-1
	DMSO			RSL3			RSL3+FER1			RSL3+TEMPO			RSL3+mitoTEMPO
siCTRL	5.06	5.33	5.33	6.15	4.84	9.7	5.84	4.33	4.74	6.9	4.58	5.71	6.91	6.45	4.96
siLDHB	7.78	6.54	7.17	13.6	12.5	13.5	7.17	7.54	5.44	6.29	7.9	5.9	6.3	4.99	7.41
p value
siCTRL DMSO vs siLDHB DMSO	0.00646857
siCTRL DMSO vs RSL3	0.318308
siCTRL RSL3 vs siLDHB RSL3	0.0134769
siCTRL RSL3 vs FER1	0.273772
siCTRL RSL3 vs mitoTEMPO	0.640563
siLDHB DMSO vs RSL3	0.000273049
siLDHB RSL3 vs FER1	0.000917995
siLDHB RSL3 vs mitoTEMPO	0.000880137
MSTO-211H
	DMSO			RSL3			RSL3+FER1			RSL3+TEMPO			RSL3+mitoTEMPO
siCTRL	3.57	2.8	3.62	12.2	8.77	9.92	4.09	3.58	5.08	5.96	2.86	3.32	8.66	9.69	7.81
siLDHB	9.5	9.48	10.4	74.3	75.8	81.2	4.99	4.38	7.19	4.3	4.4	5.95	8.8	8.83	9.47
p value
siCTRL DMSO vs siLDHB DMSO	8.84576e-05
siCTRL DMSO vs RSL3	0.00260486
siCTRL RSL3 vs siLDHB RSL3	8.73358e-06
siCTRL RSL3 vs FER1	0.00533697
siCTRL RSL3 vs mitoTEMPO	0.240595
siLDHB DMSO vs RSL3	5.83461e-06
siLDHB RSL3 vs FER1	5.94755e-06
siLDHB RSL3 vs mitoTEMPO	5.46978e-06

## Sheet: Figure 3
Figure 3e
mito lipid peroxidation
HT1080 sgNTC_siCTRL	HT1080 sgNTC_siLDHB	HT1080 sgGPX4_siCTRL	HT1080 sgGPX4_siLDHB	HT1080 sgGPX4_siLDHB+FER1	HT1080 sgGPX4_siLDHB+mitoTEMPO
10.2	25.7	18.4	84.8	34	33.7
6.59	32.6	35.4	90.4	26.3	40.3
7.01	19.4	31.1	82.2	35.8	27.4
p value
sgNTC siCTRL vs sgNTC siLDHB	0.0106922
sgNTC siCTRL vs sgGPX4 siCTRL	0.0176167
sgNTC siLDHB vs sgGPX4 siCTRL	0.725471
sgNTC siLDHB vs sgGPX4 siLDHB	0.000186519
sgGPX4 siCTRL vs sgGPX4 siLDHB	0.000524255
sgGPX4 siLDHB vs sgGPX4 siLDHB FER1	0.000142901
sgGPX4 siLDHB vs sgGPX4 siLDHB mitoTEMPO	0.000304277
PI
sgNTC siCTRL	sgNTC siLDHB	sgGPX4 siCTRL	sgGPX4 siLDHB	sgGPX4 siLDHB+FER1	sgGPX4 siLDHB+mitoTEMPO
1.82	1.27	14.1	28.9	2.2	2.72
1.92	2.34	13.6	26.2	2.09	2.58
1.34	1.8	12.1	26.9	3.05	1.27
p value
sgNTC siCTRL vs sgNTC siLDHB	0.773373
sgNTC siCTRL vs sgGPX4 siCTRL	5.06985e-05
sgNTC siLDHB vs sgGPX4 siCTRL	7.07684e-05
sgNTC siLDHB vs sgGPX4 siLDHB	7.88097e-06
sgGPX4 siCTRL vs sgGPX4 siLDHB	0.000152784
sgGPX4 siLDHB vs sgGPX4 siLDHB FER1	8.64591e-06
sgGPX4 siLDHB vs sgGPX4 siLDHB mitoTEMPO	1.11999e-05
Cell viablity
sgNTC siCTRL	sgNTC siLDHB	sgGPX4 siCTRL	sgGPX4 siLDHB	sgGPX4 siLDHB+FER1	sgGPX4 siLDHB+mitoTEMPO
100	41.1079	37.82	6.3859	95.5883	97.1282
100	63.4544	30.3744	9.07338	97.3649	95.1586
100	45.9574	38.7939	8.27781	97.899	95.4964
p value
sgNTC siCTRL vs sgNTC siLDHB	0.00183235
sgNTC siCTRL vs sgGPX4 siCTRL	1.73105e-05
sgNTC siLDHB vs sgGPX4 siCTRL	0.117349
sgNTC siLDHB vs sgGPX4 siLDHB	0.00347337
sgGPX4 siCTRL vs sgGPX4 siLDHB	0.000562741
sgGPX4 siLDHB vs sgGPX4 siLDHB FER1	1.20301e-07
sgGPX4 siLDHB vs sgGPX4 siLDHB mitoTEMPO	1.00906e-07
Figure 3h
RSL3(uM)	HT1080-P siCTRL			HT1080-R siCTRL			HT1080-R siLDHB			HT1080-R siLDHB+FER1
0	100	100	100	100	100	100	100	100	100	100	100	100
0.0001	98.3	99.68	96.11	100.38	100.07	101.88	96.98	100.54	95.37	101.18	99.8	98.97
0.0125	97.61	93.05	92.63	100.12	101.79	101.96	96.54	99.98	95.26	100.55	99.05	99.48
0.25	90.26	82.54	84.28	97.76	97.74	99.77	95.17	95.78	98.78	100.55	97.45	96.86
0.5	78.73	76.42	73.88	96.49	96.32	98.53	91.31	89.88	89.65	99.97	98.35	96.59
1	32.17	36.04	34.43	97.89	95.41	92.07	81.32	79.14	77.57	99.43	98.35	99.36
2	2.72	3.36	3.8	90.02	88.47	85.05	55.97	56.25	57.53	99.18	99.34	99.02
4	0.45	0.43	0.41	82.2	73.24	73.71	33.21	36.73	32.08	97.63	96.59	99.74
p value
HT1080-P siCTRL vs HT1080-R siCTRL	p<0.0001
HT1080-R siCTRL vs HT1080-R siLDHB	p<0.0001
Figure 3j
RSL3(uM)	HT1080			HT1080 LDHB ORF			HT1080+FER1			HT1080 LDHB ORF+FER1
0	97.7093	101.567	100.724	101.674	103.541	94.7843	103.543	100.461	95.9956	102.004	99.3695	98.6264
0.0001	95.8983	96.7542	94.2981	101.61	101.545	106.439	103.256	103.968	99.8311	100.248	102.882	95.5866
0.0625	95.1788	93.1569	92.5367	103.799	102.189	103.541	96.2422	97.749	107.173	103.693	109.3	99.7748
0.125	81.6829	77.6886	80.7773	103.22	100.708	101.159	101.406	99.7763	97.2421	101.666	101.058	97.8158
0.25	70.6554	61.2777	77.9864	99.2917	102.898	102.189	101.406	97.4613	100.215	99.7748	102.815	100.045
0.5	25.8507	20.244	20.1447	88.2164	84.6104	82.8719	102.626	101.393	103.392	107.881	98.0185	102.68
1	10.3329	8.16208	6.85962	14.6877	13.8184	13.9987	102.721	101.434	101.653	109.57	109.367	98.7615
2	2.76866	3.27104	3.68782	6.81906	5.46684	4.70702	100.694	100.708	97.1736	100.315	102.612	101.599
p value
vector vs LDHB ORF	p<0.0001
Figure 3l
Day	sgNTC shCTRL												sgNTC shLDHB											sgGPX4 shCTRL												sgGPX4 shLDHB												sgGPX4 shLDHB+Lip1
5	18.438	18.74	21.25	31.046	22.308	37.363	15.313	27.9	14.4	34.4	18	20.25	9.68	29.311	17.408	23.693	6.6	13.036	21.504	7.22	18.816	8.192	19.456	15.75	10.625	22.528	14.896	17.248	23.275	12.758	14.297	8.75	13.23	34.68	21.296	14.196	6.498	14.504	21.386	7.744	15.68	16.128	23.545	6.0835	10.14	15.68	13.858	7.7175	27.436
8	34.3	24.576	30.15	38.266	39.701	48.8	41.603	62.866	25.6	38.266	34.4	38.4	19.764	16.2	41.603	40.176	19.22	33.048	39.2	14.019	27.77	24.304	44.528	28.88	22.325	64.715	47.628	28.9	28.788	34.461	16.563	29.808	32.674	45.6	35.328	22.813	9.464	14.112	36.8	12.936	22.05	24.75	23.128	13.552	14.4	8.82	19.063	27.864	19.22
11	67.489	48.51	53.391	45.084	64.061	48.668	60.025	75.809	39.2	63.36	51.638	51.638	20.384	134.61	40.572	132.96	26.588	74.88	54.675	33.696	54.633	16.562	47.15	47.628	42.439	45.864	31.046	55.2	30.625	73.002	30.625	34.816	49.6	25.725	51.338	46.08	15.376	39.504	31.941	31.744	27.648	15.288	51.156	14.283	10.935	18.513	16.464	23.414	41.876
14	73.206	97.344	78.42	70.56	75.429	75	62.422	102.53	72.5	86.25	63.75	103.75	34.913	74.925	53.663	75.938	36.822	63.504	95.992	65.268	32.946	48.749	23.85	134.56	104.44	61.763	49.6	30.634	25.6	96.04	47.2	96.04	60.84	58.752	96.237	50.176	15.857	34.913	38.115	23.4	26.01	40.425	43.349	39.882	38.786	20.48	23.545	49.284	44.713
18	125	106.74	93.75	93.883	116.46	104.98	98.315	138.75	85.698	124.2	72.324	114.44	28.788	157.6	73.231	134.61	124.03	249.16	132.68	84.05	127.83	118.85	97.686	117.05	120.95	187.2	106.74	93.639	87.552	121	142.5	80.408	46.546	78.292	85.698	70.756	20.48	45.6	89.856	90.038	63.36	53.428	57.798	55.594	86.25	45.36	57.038	178.18	67.489
21	186.59	262.15	249.7	203.73	206.91	329.12	302.32	237.4	202.01	312.05	326.11	192.2	108.15	209.09	110.47	230.91	147.39	422.66	284.59	178.75	135.59	192.42	176.42	217.8	298.25	273.86	207.58	95.175	146.2	164.84	191.75	260.36	100	238.14	123.26	86.436	42.025	87.075	107.5	113.76	80.631	85.979	64.719	73.124	100.14	69.338	101.64	336.77	105.34
25	429.3	339.51	368	429.3	459.42	451.58	409.9	534.6	336	471.3	509.91	355.1	152.7	497.58	337.66	349.45	267.05	475.26	364.15	223.26	240.45	397.01	144	320.57	347.33	441.56	306.42	251.39	276.07	325.07	364.22	330.4	161.86	163.59	170.37	132.5	84.038	132.68	204.8	178.75	212.34	116.25	131.14	127.81	148.84	98.696	170.59	521.42	202.25
28	1020.6	990	753.59	695	827.5	884.17	584.02	730	505.14	514.69	562.95	518.48	561.44	445.5	627.24	467.34	338.39	600.37	865.63	469.11	319.06	722.84	340.13	624.26	631.8	751.1	688.57	685	522.45	573.19	657.48	526.75	499.85	694.93	645	195.35	117.5	207.58	294	303.24	292.9	200.16	265.88	225	351.96	138.6	200.7	681.35	775.66
32	1274.4	1030.8	1131.4	1009.8	973.94	1079.6	892.69	955.9	842.75	1026.4	972.16	744.56	545.95	656.1	790	690	478.79	832.32	847.87	808.58	233.05	914.53	362	990.98	1034.6	897.73	1087.2	951.29	639.85	1065.6	810	837.61	728.28	954.88	1003.5	234.49	243.94	315.06	433.7	370.7	393.18	278.53	307.5	340.27	506.25	272.51	385.64	977.98	903.96
p value
sgNTC shCTRL vs sgNTC shLDHB	<0.0001
sgNTC shCTRL vs sgGPX4 shCTRL	0.0022
sgNTC shCTRL vs sgGPX4 shLDHB	<0.0001
sgGPX4 shLDHB vs sgGPX4 shLDHB Lip-1	<0.0001
Figure 3m
sgNTC shCTRL	sgNTC shLDHB	sgGPX4 shCTRL	sgGPX4 shLDHB	sgGPX4 shLDHB+Lip-1
966	429	443	316	421
400	477	372	271	333
733	360	798	125	820
697	468	162	225	448
830	424	583	198	436
1028	610	584	142	436
532	437	1200	151	564
558	236	986	204	593
505	375	452	112	397
835	431	408	130	625
890	462	668	196	560
1375		1000	242	565
p value
sgNTC shCTRL vs sgNTC shLDHB	0.00053192
sgNTC shCTRL vs sgGPX4 shCTRL	0.243697
sgNTC shCTRL vs sgGPX4 shLDHB	2.61101e-07
sgNTC shLDHB vs sgGPX4 shLDHB	3.82368e-07
sgGPX4 shCTRL vs sgGPX4 shLDHB	5.92013e-05
sgGPX4 shLDHB vs sgGPX4 shLDHB Lip-1	1.17822e-07
Figure 3n
sgNTC shCTRL	sgNTC shLDHB	sgGPX4 shCTRL	sgGPX4 shLDHB	sgGPX4 shLDHB+Lip1
1.11	41.51	102.62	279.87	21.33
4.3	234.77	1.585	299.85	6.433
46.58	112.63	0.7168	298.47	12.35
64.01	5.889	15.94	300	133.43
22.46	2.689	1.039	274.63	59.46
28.9	4.91	14.69	299.88	123
81.74	3.692	235.08	225.66	7.631
90.35	37.97	291.05	179.4	38.11
73.43	54.5	25.74	221.6	122.55
104.42	4.025	19.7	197.49	15.63
p value
sgNTC shCTRL vs sgNTC shLDHB	0.955469
sgNTC shCTRL vs sgGPX4 shCTRL	0.598153
sgNTC shCTRL vs sgGPX4 shLDHB	2.19237e-09
sgNTC shLDHB vs sgGPX4 shLDHB	5.94931e-07
sgGPX4 shCTRL vs sgGPX4 shLDHB	7.79889e-05
sgGPX4 shLDHB vs sgGPX4 shLDHB Lip-1	3.44586e-08
Figure 3o
Day	sgNTC shCTRL										sgNTC shLDHB										sgGPX4 shCTRL										sgGPX4 shLDHB												sgGPX4 shLDHB+Lip1
5	108.84	36.864	138.38	53.792	54.208	88.837	35.393	59.094	65.664	30.697	68.479	59.643	39.2	49.096	38.988	31.046	48.8	45.568	36.75	37.6	92.263	55.688	36.482	70.886	43.706	44.376	43.56	44.87	54.4	68.8	16.562	0	14.896	18.432	26.681	45.486	34.3	10.14	23.958	22.022	19.22	26.011	46.391	52.9	75.632	41.616	57.038	78.033	59.204
8	341.17	56.129	101.34	95.992	190.13	131.58	137.64	160	242.47	193.03	57.798	119.49	103.24	161.86	191.9	70.83	60.236	172.65	122.51	148.84	184.49	312.05	102.75	224.52	163.8	191.56	118.1	165.53	137.05	193.84	49.096	34.223	79.768	79.331	163.37	36.1	58.835	38.786	69.828	61.952	55.688	45.563	139.24	154.79	186.2	176.16	139.05	116.61	211.72
11	469.75	432.75	586.56	564.38	402.19	571.39	489	599.4	449.64	553	198.66	194.12	256	320.17	259.61	196.52	130.24	264.06	149.7	117.08	665.18	535.55	133.21	536.99	432.45	655.45	343	546.36	235.67	147.83	86	96	89	97	210	146.07	139.71	90.944	126.71	83.942	170.67	138.58	241.97	585	665.34	595	477.21	440.13	329.48
14	944.54	753.03	838.14	752.05	622.73	876.1	736.36	871	834.18	626.69	355.2	345.05	379.56	710.8	386.33	379.91	319.7	470.68	409.91	407.63	830.05	870.25	880.22	627.33	786.5	921.98	656.1	807.36	676.27	890.43	284	277	305.89	268.31	304.71	302.18	264.79	177.32	290.52	242.81	242.81	285.39	603.5	551.31	644.96	562.95	582.23	496.38	714.62
17	890	1464.2	975.66	1339.5	859.47	883.3	833.98	1971.9	1225.8	928.28	892.3	554.85	610.98	1122.8	605.18	692.22	484.56	686.59	665.86	711.3	1407.8	1161.7	975.7	691.01	1332	1430.8	1387.1	1065	1346.8	944.56	397	423.36	362.95	445.5	453.87	397	301	413.42	403.97	465.75	278	451.31	927.55	905.6	1424.3	1389.5	790	1313.8	1371.8
p value
sgNTC shCTRL vs sgNTC shLDHB	<0.0001
sgNTC shCTRL vs sgGPX4 shCTRL	0.9981
sgNTC shCTRL vs sgGPX4 shLDHB	<0.0001
sgGPX4 shLDHB vs sgGPX4 shLDHB Lip-1	<0.0001
Figure 3p
sgNTC shCTRL	sgNTC shLDHB	sgGPX4 shCTRL	sgGPX4 shLDHB	sgGPX4 shLDHB+Lip-1
2105	862	1245	367	1378
1975	602	1718	500	1383
1054	863	1466	327	825
903	598	1963	399	796
1227	773	1152	431	1535
1131	1101	972	550	1489
1084	1060	790	777	1469
1292	500	660	584	871
1156	737	690	324	719
1411	749	958	602	912
			375	846
			427	717
p value
sgNTC shCTRL vs sgNTC shLDHB	0.00099803
sgNTC shCTRL vs sgGPX4 shCTRL	0.370082
sgNTC shCTRL vs sgGPX4 shLDHB	7.59478e-07
sgNTC shLDHB vs sgGPX4 shLDHB	0.000256354
sgGPX4 shCTRL vs sgGPX4 shLDHB	4.69141e-05
sgGPX4 shLDHB vs sgGPX4 shLDHB Lip-1	7.76305e-06
Figure 3q
sgNTC shCTRL	sgNTC shLDHB	sgGPX4 shCTRL	sgGPX4 shLDHB	sgGPX4 shLDHB+Lip1
0.0718	0.1235	0.058	3.179	0.0854
0.1777	1.083	0.9756	120.81	0.0951
0.1061	0.5366	0.2355	85.35	0.7277
0.1513	1.741	2.883	46.02	1.318
0.3889	0.9072	0.3188	125.07	1.678
0.3421	0.1169	0.0628	221.43	0.2601
0.3653	6.787	0.0876	262.99	9.762
0.3615	1.24	0.3945	278.79	0.2154
0.5448	0.5184	0.7761	281.29	0.1161
0.7646	8.988	0.1697	250.35	1.984
0.2511	2.597	0.1025	96.08	0.9728
2.113	10.74	2.453	10.05	0.0767
p value
sgNTC shCTRL vs sgNTC shLDHB	0.0322476
sgNTC shCTRL vs sgGPX4 shCTRL	0.462212
sgNTC shCTRL vs sgGPX4 shLDHB	7.35294e-05
sgNTC shLDHB vs sgGPX4 shLDHB	9.02629e-05
sgGPX4 shCTRL vs sgGPX4 shLDHB	7.49759e-05
sgGPX4 shLDHB vs sgGPX4 shLDHB Lip-1	7.97524e-05
[truncated: 10 more columns]

## Sheet: Figure 4
Figure 4b
mito lipid peroxidation
HT1080 sgNTC siCTRL	HT1080 sgDHODH siCTRL	HT1080 sgNTC siLDHB	HT1080 sgDHODH siLDHB
5.27	7.33	40.4	69.3
6.49	8.14	49.6	72.9
6.58	6.26	48.6	76
p value
sgNTC siCTRL vs sgDHODH siCTRL	0.176397
sgDHODH siCTRL vs sgDHODH siLDHB	5.30138e-06
sgNTC siLDHB vs sgDHODH siLDHB	0.00162139
Cell viability
sgNTC siCTRL	sgDHODH siCTRL	sgNTC siLDHB	sgDHODH siLDHB
101.658	54.0344	62.6232	41.5167
98.7149	49.4237	62.1229	41.3352
101.952	59.1848	70.3586	44.5137
p value
sgNTC siCTRL vs sgDHODH siCTRL	0.000100966
sgNTC siCTRL vs sgNTC siLDHB	0.000235585
sgDHODH siCTRL vs sgDHODH siLDHB	0.0172841
sgNTC siLDHB vs sgDHODH siLDHB	0.00138846
Survival fraction
sgNTC siCTRL	sgDHODH siCTRL	sgNTC siLDHB	sgDHODH siLDHB
1	0.85	0.75	0.4
1.06667	0.933333	0.783333	0.6
0.933333	0.966667	0.783333	0.516667
p value
sgNTC siCTRL vs sgDHODH siCTRL	0.183079
sgNTC siCTRL vs sgNTC siLDHB	0.00472472
sgDHODH siCTRL vs sgDHODH siLDHB	0.0036922
sgNTC siLDHB vs sgDHODH siLDHB	0.0106953
Figure 4c
A549
RSL3(uM)	sgNTC siCTRL			sgNTC siLDHB			sgDHODH siCTRL			sgDHODH siLDHB			sgDHODH siLDHB+FER1
0	100	100	100	100	100	100	100	100	100	100	100	100	100	100	100
0.0001	100.444	100.46	99.217	99.0011	96.953	100.36	99.2966	101.323	101.015	98.9511	96.418	100.614	97.9118	100.327	98.5251
0.0625	98.8388	101.68	100.8	90.4589	98.2658	90.755	98.3809	98.4483	102.579	95.334	92.3068	98.1568	99.7992	101.67	97.5159
0.125	97.7744	94.162	98.5656	82.9776	75.9562	77.3	95.2177	97.6212	93.3196	65.631	74.8443	69.249	97.6709	100.871	102.639
0.25	83.1286	84.9962	86.7642	66.5477	60.8347	61.18	74.615	76.1175	71.9763	26.6322	23.0105	25.077	95.6629	97.7134	99.1849
0.5	73.1959	77.9893	75.1	40.4665	35.94	35.915	63.7185	62.1362	65.0042	13.9979	11.7068	15.5307	97.189	97.8222	108.539
1	62.1418	62.104	62.7672	23.9333	20.1783	20.625	39.0868	41.6014	36.1518	8.14193	6.62678	6.75232	90.1211	85.3728	92.897
2	36.0151	28.5003	30.5064	9.012	7.84441	3.94	18.0097	16.4625	16.9394	2.43824	2.3381	2.28828	80.6438	80.8358	83.5428
p value	p<0.0001
HT1080
RSL3(uM)	sgNCT siCTRL				sgNCT siLDHB				sgDHODH siCTRL				sgDHODH siLDHB				sgDHODH siLDHB+FER1
0	95.8	103.6	97.4	103.3	102.4	99.1	102.3	96.2	108.3	102.1	91.6	97.9	101.6	102.3	102.8	93.3	102	102.3	100.2	95.4
0.0001	100.1	103	106.7	108.3	98	100.2	97.3	94.8	97	103.9	101.9	105.1	101.8	83.5	92.7	92	100	96.7	98.9	92
0.015625	97.4	104	101.6	102.4	95.6	91.9	90.2	81.6	94	90.4	95.5	101.8	97.2	110	96.9	90.6	100.4	100	99.2	94.1
0.03125	104.5	104.7	102.3	103.7	93.7	93	89.5	87.7	84.7	94.6	91	98.9	84.2	85	81.6	81	101.7	97.9	98.9	91.3
0.0625	98	98.3	96.2	96.1	83	80.4	76.7	75.7	82	90.6	93.5	94.4	60	59.2	63.7	62.4	101.3	100.7	98.4	91.1
0.125	90.7	82	90.8	83.5	42.7	46.6	44.9	44.3	67.3	71.4	65.1	63.2	26.1	25.5	21.8	27.7	95.2	94.6	92.9	88.5
0.25	72	74.1	73	66.5	18.3	17.3	19.6	20.4	48.6	50.4	40.5	50.1	9.8	11.5	9.7	10.3	92.6	88.6	89.6	89.1
0.5	32.3	31.9	33.3	32.7	12.6	13.7	13.4	14.3	26.7	19.8	25.2	21.5	5.7	5.8	6.4	6.3	92	83.7	86.9	90.4
p value	p<0.0001
Figure 4d
A549
RSL3(uM)	sgNTC siCTRL				sgNTC siLDHB				sgFSP1 siCTRL				sgFSP1 siLDHB				sgFSP1 siLDHB+FER1
0	103.9	97.5	96.6	102	102.6	96.7	98.8	101.9	95	99.8	102.7	102.5	101.1	104	102.6	92.2	97.8	105.2	95.4	101.7
0.0001	94.3	96.7	101.1	103.9	97.7	96.3	105.6	102.2	83.6	96.1	93.4	94.2	101.9	97.2	97	89.1	101.1	100.9	105	91.3
0.0625	101.8	105.7	96.6	104	91.9	91.6	90	98.8	87	92.4	96.1	95.9	102.1	92.4	91.1	82.4	101.1	97	108	104.8
0.125	104.7	105.6	104.6	103.2	71.3	70.6	79.2	75.5	88.1	87.4	90.2	89.4	63.1	71.3	66.4	61.2	100.5	107.7	101.8	100.5
0.25	95.8	92.5	96.9	93.7	56.3	54.5	56.9	63.8	61.7	61.7	63.2	66.6	41.1	42.4	40.5	40.1	96.8	94.5	101.1	94.9
0.5	80.7	70.9	77.7	79.9	46.7	42.7	48.1	65.8	20.9	21	19.9	19.7	9.3	10.2	10	6.7	92.5	89.8	88.4	88.9
1	59.3	65	60.7	65	22.5	30.5	25.2	24.3	6.5	3.5	3.1	2.9	1.3	1.2	1.2	1.3	78.8	81.2	81.2	82.6
2	33.3	31.1	32	34.3	14.1	15.3	12.2	12.4	2.2	1.4	1.6	1.5	0.3	0.4	0.5	0.3	76	69	63.1	74.7
p value	p<0.0001
HT1080
RSL3(uM)	sgNTC siCTRL				sgNTC siLDHB				sgFSP1 siCTRL				sgFSP1 siLDHB				sgFSP1 siLDHB+FER1
0	103.8	94.8	99.9	101.5	99.5	99.4	101.6	99.5	102.7	101.5	97.1	98.7	101	99.3	100	99.7	99.5	100.1	101.8	98.6
0.0001	100.3	107	100.2	101.5	101.7	106.1	104.5	96.4	101	101.7	101.4	101.6	105.1	107.2	105.7	100.8	104.3	104	101.3	98.2
0.015625	99.8	102.6	103.9	102.3	100.3	103.6	102.6	102.7	35.8	35	37.2	35.8	4.7	4.9	5	5	112.3	101.9	97.8	92.7
0.03125	102.7	98.1	104	99.2	96.5	102.5	97.9	88.9	13.4	13.1	13.1	13.2	0.8	0.8	0.9	0.6	97.9	101.9	98	87.1
0.0625	100.2	99.1	97.7	96.1	78	74	77.8	78.8	0.4	0.4	0.4	0.3	0.2	0.3	0.3	0.3	104	108.4	96.2	80.4
0.125	96.8	93.8	90.5	93	58.2	58.4	53.4	50.9	0.2	0.2	0.4	0.1	0.3	0.2	0.1	0.2	102.2	103.6	99.8	88.5
0.25	43.1	45.6	46.7	43.7	24.8	24.3	21.1	23.9	0.3	0.2	0.3	0.1	0.3	0.2	0.1	0.3	105.3	100.3	96.8	91.6
0.5	11.9	13.8	13.2	13.1	6.2	5.9	6.1	7.9	0.2	0.2	0.2	0.2	0.2	0.1	0	0.1	89.6	89.2	87.9	91.1
Figure 4e
FIN56(uM)	siCTRL			siLDHB			siCTRL+FER1			siLDHB+FER1
0	100	100	100	100	100	100	100	100	100	100.012	100	100
0.0001	92.3848	100	98.6326	102.535	100	98.695	94.1554	100.545	94.5294	99.7919	100	99.9435
0.0625	95.6207	96.8215	101.911	96.9667	97.1995	93.515	94.8939	101.018	101.333	101.052	100.326	108.07
0.125	96.9367	92.4353	97.3995	91.0264	91.3043	90.27	89.5459	99.4306	93.8105	98.1435	95.1434	111.031
0.25	81.0159	71.7839	80.472	76.0213	74.0811	75.36	83.1411	96.0203	86.4111	96.1978	97.777	90.7572
0.5	62.4308	59.4064	66.8775	56.8243	54.9815	52.55	75.1955	88.9818	83.2784	91.9703	90.3717	91.4709
1	50.048	51.8657	60.3213	47.8928	51.1377	49.19	71.3882	77.7212	74.5289	77.7621	73.8974	75.7695
2	39.7362	43.9704	51.006	37.0094	45.9987	45.035	66.9825	69.4106	70.6247	62.022	67.3699	73.5436
Figure 4f
RSL3(uM)	PANC-1 siCTRL				PANC-1 siLDHB				PANC-1siCTRL+4CBA				PANC-1 siLDHB+4CBA
0	97.1691	102.247	98.9684	101.032	97.8104	102.19	97.0321	102.968	100.103	99.8966	99.3187	100.681	107.218	92.7823	104.256	95.7443
0.0001	94.7468	112.17	107.122	100.765	79.5472	95.9194	94.2577	94.3222	102.82	86.8724	97.4053	103.406	91.1525	63.213	105.513	94.6803
0.03125	101.255	114.008	98.9018	101.165	84.6728	83.8268	70.4497	69.8045	21.7218	16.2936	20.8123	18.1568	11.525	12.1459	12.5544	14.4115
0.0625	80.7384	94.1923	82.1625	78.9677	57.3526	60.1393	37.2863	46.4482	7.98287	6.83107	5.2038	6.57216	9.18122	10.8188	9.84621	10.2911
0.125	59.3463	60.0759	46.92	46.4541	25.2053	21.6721	12.6976	18.5173	6.47076	5.17425	4.62979	4.8994	9.77105	8.83197	9.84621	9.70113
0.25	9.517	11.4052	12.067	10.5694	5.51879	5.18537	2.14207	3.1873	6.41465	5.63497	3.62962	3.47017	5.92938	5.19984	4.29442	4.10098
0.5	6.18999	5.0197	5.70402	5.85377	4.52351	3.46853	4.2906	4.78741	4.94389	4.7785	4.10506	4.32249	5.39387	5.07567	4.59426	4.44917
Figure 4g
siCTRL	siLDHB	p value
0.9412	1.677	0.0454369
1.0249	1.2383
1.034	1.2965
Figure 4h
avg. time [s]	0 uM CoQ10-LDHB			0 uM CoQ10+LDHB			200 uM CoQ10-LDHB			200 uM CoQ10+LDHB			400 uM CoQ10-LDHB			400 uM CoQ10+LDHB
0	1	1	1	1	1	1	1	1	1	1	1	1	1	1	1	1	1	1
33.42	0.994738	0.995125	0.998378	0.997962	0.997955	0.997588	1.00124	1.0008	1.00031	0.999407	0.997501	0.99911	0.999822	1.00194	1.0026	0.998588	0.99633	0.994915
66.84	0.993659	0.994177	1.00095	0.99786	0.996561	0.998071	1.00358	1.00344	1.00217	1.00059	0.999045	0.999555	1.00428	1.00218	1.00407	0.996984	0.994142	0.994255
100.27	0.992445	0.992959	0.998919	0.996841	0.995632	0.997299	1.0049	1.00392	1.00255	0.999629	0.997722	0.997924	1.00677	1.00147	1.0026	0.993712	0.991888	0.993198
133.69	1.00285	0.992552	0.997432	0.996434	0.994888	0.996334	1.00397	1.00408	1.00209	0.997701	0.995737	0.996367	1.00523	1.00159	1.00165	0.989606	0.987317	0.988311
167.11	0.99177	0.991875	0.996891	0.996536	0.994331	0.995466	1.00412	1.00424	1.00201	0.996886	0.994341	0.994587	1.00446	1.00212	1.00024	0.986398	0.982425	0.983425
200.53	0.991365	0.991334	0.99635	0.995822	1.00266	0.994791	1.00404	1.00448	1.00209	0.995032	0.993826	0.993326	1.00357	0.999941	0.999646	0.983318	0.979463	0.979396
233.95	0.990691	0.990792	0.99581	0.996128	0.993123	0.994115	1.00397	1.004	1.0017	0.993772	0.99118	0.991028	1.00226	0.998999	1.00012	0.977351	0.9756	0.974708
267.38	0.990151	0.990115	0.995269	0.994701	0.992658	0.99344	1.00358	1.00328	1.00201	0.991992	0.989637	0.989174	1.00107	0.998587	0.999587	0.972668	0.971544	0.97101
300.8	0.989477	0.989709	0.994728	0.998268	0.992286	0.992765	1.00327	1.00432	1.00193	0.990287	0.987138	0.987765	1.00155	0.99947	0.997286	0.968946	0.968519	0.966123
334.22	1	0.989438	0.994458	0.995007	0.9921	0.992282	1.00272	1.004	1.00178	0.988359	0.986183	0.986208	1.00059	0.997763	0.996814	0.964969	0.96575	0.962623
367.64	0.988532	0.989167	0.993782	0.994803	0.991729	0.991704	1.00226	1.00352	1.00155	0.986728	0.983978	0.98428	0.998574	0.996232	0.995043	0.961504	0.958476	0.958661
401.07	0.987992	0.988626	0.993241	1.00188	0.991357	0.991125	1.0021	1.00288	1.00101	0.985319	0.982728	0.982204	0.999049	0.994701	0.994217	0.956884	0.956351	0.954897
434.49	0.987588	0.988219	0.992701	0.994803	0.990985	0.990739	1.00124	1.00336	1.00101	0.983243	0.980523	0.980128	0.997029	0.994701	0.993686	0.954125	0.952231	0.949482
467.91	0.986913	0.987678	0.992295	0.995313	0.990892	0.990353	1.00039	1.00312	1.00039	0.98265	0.978906	0.97857	0.996672	0.993524	0.991739	0.952521	0.94869	0.946444
501.33	0.986373	0.987272	0.992025	0.99572	0.991543	0.989967	0.999067	1.00264	0.998685	0.980203	0.976628	0.977013	0.995483	0.993229	0.989969	0.949827	0.944698	0.944001
534.76	0.985969	0.98673	0.991484	0.996739	0.990242	0.989485	0.999378	1.00136	1.00008	0.979091	0.974938	0.975382	0.99477	0.991993	0.989733	0.945721	0.943153	0.939642
568.18	0.997035	0.986324	0.991079	1.00063	0.990335	0.989003	0.998056	1.00136	0.998144	0.977311	0.974129	0.973676	0.993819	0.99005	0.989025	0.942705	0.939612	0.93667
601.6	0.985024	0.985917	0.990673	0.993682	0.990799	0.988617	0.997589	1.00072	0.997989	0.975903	0.971042	0.971748	0.992512	0.990403	0.988907	0.938791	0.935557	0.932708
635.02	0.98462	0.985511	0.990268	0.997453	0.989219	0.988327	0.996267	1.00016	0.996364	0.97353	0.968837	0.969524	0.992215	0.988814	0.988435	0.935519	0.931887	0.929604
668.44	0.98408	0.985105	0.989862	0.993784	0.990985	0.987555	0.995645	0.99992	0.996829	0.972344	0.967294	0.967818	0.99168	0.987577	0.984009	0.933209	0.929312	0.926303
701.86	0.98354	0.984563	0.989592	1	0.991636	0.98717	0.99619	0.998641	0.995746	0.970787	0.965383	0.967522	0.989957	0.986164	0.985661	0.929488	0.925578	0.922935
735.29	0.983135	0.984157	0.989186	0.996637	1	0.986784	0.994479	0.997842	0.995591	0.969823	0.963766	0.964556	0.990075	0.987813	0.984009	0.926665	0.923453	0.918708
768.71	0.982596	0.983751	0.988646	0.996536	0.988476	0.986398	0.994557	0.996803	0.994199	0.967154	0.961855	0.963147	0.986629	0.986812	0.984717	0.923457	0.918818	0.917123
802.13	0.994189	0.983345	0.988375	0.999372	0.988569	1	0.993002	0.995923	0.994431	0.965893	0.960312	0.961961	0.98645	0.984692	0.984422	0.92134	0.916565	0.913557
835.55	0.981786	0.982803	0.98797	0.993173	0.988569	0.986108	0.992302	0.995204	0.993735	0.9653	0.958768	0.959217	0.987639	0.98481	0.982888	0.91826	0.914054	0.909661
868.98	0.981382	0.982532	0.987564	0.995822	0.988662	0.986494	0.992846	0.994644	0.993502	0.962186	0.957004	0.957586	0.985618	0.984163	0.984599	0.914795	0.91135	0.907878
902.4	0.980977	0.981991	0.987294	0.998743	0.999114	0.986494	0.991213	0.994085	0.991878	0.961741	0.955314	0.956325	0.985678	0.982514	0.979819	0.911651	0.909612	0.903982
935.82	0.980437	0.992119	0.986888	0.994396	0.988569	0.986687	0.990746	0.993605	0.991182	0.96048	0.953697	0.954175	0.985024	0.981631	0.976043	0.909021	0.904719	0.901208
969.24	0.979897	0.981178	0.986348	0.998115	0.98829	0.986398	0.989736	0.992806	0.990486	0.957811	0.951639	0.951802	0.984014	0.980807	0.978521	0.906583	0.902788	0.897576
1002.66	0.979358	0.980636	0.986077	0.998115	0.988197	0.986012	0.990202	0.991527	0.989248	0.956254	0.949949	0.950764	0.979735	0.982749	0.9774	0.902605	0.899633	0.895926
1036.09	0.991461	0.980366	0.985672	0.992052	0.998227	0.985819	0.989269	0.990568	0.989558	0.954623	0.948258	0.948836	0.982825	0.978923	0.976279	0.900295	0.895899	0.892426
1069.51	0.978683	0.979959	0.985131	0.992256	0.987825	0.98524	0.987792	0.990967	0.988861	0.953437	0.947744	0.946982	0.980567	0.980453	0.977931	0.897215	0.896028	0.889388
1102.93	0.978144	0.979418	0.984726	0.991746	0.987546	0.984951	0.987714	0.989209	0.989325	0.950916	0.945759	0.945499	0.982706	0.977568	0.976279	0.8942	0.891714	0.887407
1136.35	0.977604	0.979012	0.98432	0.993377	0.987268	0.985047	0.986547	0.988569	0.986928	0.950174	0.943481	0.942904	0.977536	0.979982	0.977754	0.892532	0.889783	0.883114
1169.78	0.977199	0.978605	0.983915	0.991441	0.997341	0.985144	0.985537	0.988569	0.986386	0.94921	0.942231	0.94194	0.9792	0.977686	0.975394	0.891056	0.884311	0.880143
1203.2	0.976794	0.978199	0.983374	0.991237	0.986896	0.985144	0.985848	0.990328	0.98569	0.948765	0.941055	0.940679	0.975991	0.976097	0.971735	0.887206	0.881349	0.879746
1236.62	0.976255	0.977793	0.982968	0.991033	0.986617	0.985144	0.987325	0.98705	0.985767	0.946912	0.938998	0.939122	0.974802	0.972976	0.974568	0.884704	0.879933	0.874463
1270.04	0.97585	0.98806	0.982563	0.990422	0.986245	0.985047	0.98507	0.98753	0.983988	0.9458	0.938116	0.936527	0.977774	0.976214	0.971086	0.880213	0.877422	0.872152
1303.47	0.97531	0.976845	0.982157	0.990626	0.985874	0.997273	0.983204	0.986651	0.984607	0.943649	0.93694	0.934228	0.979022	0.976921	0.971558	0.879636	0.877487	0.868982
1336.89	0.974906	0.976439	0.986287	0.987976	0.985688	0.984951	0.984681	0.985931	0.983679	0.942389	0.935396	0.933338	0.975337	0.97539	0.971086	0.877197	0.87298	0.867397
1370.31	0.974501	0.976168	0.981481	0.990116	0.985223	0.985047	0.983048	0.985132	0.984839	0.941054	0.934367	0.931855	0.976882	0.975979	0.971204	0.873091	0.867315	0.867001
1403.73	0.973826	0.975491	0.980806	0.990422	0.984851	0.984854	0.982659	0.983613	0.982132	0.939127	0.932309	0.929779	0.972901	0.97645	0.967369	0.871423	0.866285	0.862115
1437.15	0.973421	0.97522	0.980535	0.990218	0.98448	0.984758	0.980871	0.983773	0.981822	0.93757	0.931427	0.928222	0.972782	0.971975	0.972207	0.867445	0.864096	0.860794
1470.58	0.985769	0.974814	0.979995	0.988792	0.984201	0.984565	0.981026	0.982574	0.98159	0.936902	0.929443	0.928074	0.972188	0.973683	0.963179	0.864943	0.862744	0.854916
1504	0.972612	0.974408	0.979724	0.988792	0.983736	0.984179	0.981415	0.982654	0.983911	0.934604	0.928414	0.925552	0.971177	0.969326	0.965481	0.864237	0.859267	0.852803
1537.42	0.972072	0.974001	0.979184	0.985429	0.983271	0.983986	0.981104	0.981855	0.98043	0.933417	0.92643	0.92355	0.97605	0.971151	0.964832	0.861863	0.856177	0.849171
1570.84	0.971668	0.97346	0.983568	0.990524	0.983086	0.983697	0.978072	0.980496	0.983756	0.931934	0.925915	0.922438	0.972663	0.967677	0.966543	0.860644	0.85386	0.848709
1604.27	0.971263	0.984	0.978373	0.988588	0.982714	0.983311	0.977838	0.982254	0.979657	0.929784	0.92371	0.921548	0.968741	0.967383	0.962058	0.854806	0.851027	0.845803
1637.69	0.970723	0.972647	0.977967	0.987874	0.982342	0.983118	0.978849	0.980735	0.979889	0.928969	0.923122	0.918656	0.969632	0.969561	0.963061	0.852111	0.848194	0.843492
1671.11	0.970183	0.972106	0.977562	0.987874	0.98197	0.982732	0.975972	0.979376	0.976408	0.927189	0.922167	0.917989	0.971177	0.966029	0.962589	0.850186	0.848774	0.841511
1704.53	0.982922	0.971835	0.977156	0.987365	0.981599	0.982443	0.977527	0.978337	0.977723	0.92541	0.920917	0.916358	0.966661	0.968266	0.961999	0.84762	0.845426	0.836954
1737.96	0.969374	0.971293	0.97675	0.987773	0.981227	0.994545	0.974883	0.976579	0.979038	0.924446	0.919594	0.915245	0.97195	0.961024	0.960878	0.845502	0.840855	0.837285
1771.38	0.968834	0.970887	0.97621	0.989199	0.980948	0.981767	0.977761	0.976339	0.976717	0.923111	0.91783	0.913762	0.962857	0.965911	0.963297	0.842808	0.840919	0.834841
1804.8	0.968295	0.970481	0.975804	0.989199	0.99291	0.981478	0.975583	0.979297	0.974087	0.921777	0.916728	0.911983	0.968028	0.965205	0.961232	0.84037	0.836735	0.832332
1838.22	0.968025	0.970074	0.975399	0.987569	0.980204	0.981092	0.975428	0.976099	0.973546	0.918959	0.914964	0.910722	0.968087	0.966971	0.958577	0.839151	0.834932	0.829954
1871.64	0.967485	0.969533	0.974858	0.986142	0.979926	0.98061	0.975117	0.977858	0.975634	0.920145	0.913935	0.909981	0.967552	0.96438	0.96371	0.835108	0.830941	0.829954
1905.06	0.96708	0.969262	0.974588	0.985429	0.979554	0.98032	0.975816	0.974181	0.974629	0.916883	0.912171	0.908943	0.965472	0.962496	0.952558	0.834852	0.828816	0.824804
1938.49	0.966406	0.97994	0.974047	0.984512	0.979089	0.992933	0.975039	0.977138	0.970684	0.917921	0.911363	0.905902	0.962501	0.963262	0.955744	0.833119	0.826885	0.823153
1971.91	0.966001	0.968314	0.973506	0.985429	0.97881	0.979452	0.970918	0.972502	0.971535	0.915919	0.91026	0.905161	0.961015	0.960259	0.957456	0.831066	0.825726	0.819587
2005.33	0.965461	0.967773	0.973236	0.990953	0.978532	0.979163	0.971073	0.977058	0.970761	0.914065	0.908937	0.903307	0.962679	0.960671	0.957515	0.828051	0.823086	0.818266
2038.76	0.965192	0.967502	0.972966	0.985837	0.991137	0.97868	0.97154	0.972182	0.971148	0.912286	0.907761	0.902417	0.964402	0.961319	0.952322	0.826639	0.823279	0.815624
2072.18	0.964382	0.96696	0.972425	0.985429	0.977974	0.978487	0.969518	0.974021	0.970838	0.910136	0.906732	0.902121	0.956677	0.960612	0.955331	0.821891	0.819159	0.81536
2105.6	0.963977	0.966554	0.972019	0.990324	0.977695	0.978101	0.970918	0.972102	0.972618	0.909172	0.905189	0.902417	0.96155	0.959435	0.949608	0.820608	0.815554	0.812719
2139.02	0.963573	0.966148	0.971614	0.983493	0.977509	0.977909	0.969129	0.971063	0.973933	0.909468	0.904748	0.901602	0.962679	0.957727	0.951496	0.819902	0.814588	0.809351
2172.44	0.963168	0.965606	0.971073	0.989696	0.990251	0.991322	0.970684	0.969225	0.968673	0.907837	0.903351	0.899377	0.958222	0.953488	0.950316	0.816374	0.813172	0.806577
2205.86	0.962628	0.9652	0.970668	0.982474	0.976952	0.97733	0.969907	0.968825	0.970374	0.908653	0.902176	0.897449	0.956439	0.95549	0.947837	0.814385	0.808472	0.804068
2239.29	0.962089	0.964658	0.970262	0.989068	0.976766	0.97704	0.966096	0.969384	0.968363	0.906354	0.900706	0.897523	0.955548	0.952487	0.950493	0.812588	0.809631	0.803672
2272.71	0.961549	0.975881	0.969722	0.982983	0.97658	0.976751	0.965474	0.970584	0.969214	0.905613	0.899897	0.897746	0.951388	0.954784	0.948782	0.811241	0.805382	0.802945
2306.13	0.961279	0.963981	0.969316	0.983289	0.976301	0.990206	0.964463	0.966986	0.968982	0.903907	0.899015	0.896782	0.948	0.95443	0.950493	0.810535	0.805446	0.799577
2339.55	0.960874	0.963439	0.969046	0.984002	0.975929	0.975979	0.965397	0.972182	0.966429	0.901906	0.897472	0.894854	0.949486	0.955314	0.944415	0.80675	0.804416	0.798917
2372.98	0.9602	0.962898	0.96837	0.982576	0.988478	0.975593	0.962675	0.965388	0.964032	0.899607	0.895708	0.894112	0.955785	0.956903	0.951614	0.803221	0.802356	0.794096
2406.4	0.959795	0.962492	0.967964	0.979825	0.975558	0.975304	0.96633	0.964988	0.96759	0.897902	0.89534	0.893223	0.951031	0.950486	0.94471	0.803157	0.798429	0.79053
2439.82	0.959255	0.962085	0.967559	0.980742	0.975279	0.974918	0.968274	0.966667	0.969214	0.897976	0.894311	0.891888	0.953943	0.953901	0.944474	0.801424	0.796176	0.791257
2473.24	0.958716	0.961679	0.967288	0.980029	0.987592	0.974532	0.967107	0.966427	0.964264	0.895826	0.893797	0.890405	0.95525	0.949132	0.942763	0.798537	0.794566	0.789342
2506.66	0.958176	0.961137	0.966748	0.978093	0.974535	0.988594	0.962753	0.964828	0.964882	0.896419	0.891298	0.889812	0.949961	0.946894	0.941878	0.796099	0.792056	0.787294
2540.09	0.957771	0.960731	0.966342	0.981965	0.974442	0.973857	0.963064	0.967626	0.967744	0.894194	0.891077	0.888922	0.954478	0.948719	0.940461	0.794559	0.792378	0.785842
2573.51	0.957501	0.97206	0.965802	0.975851	0.986706	0.973567	0.959642	0.96291	0.962639	0.892563	0.890122	0.88781	0.950675	0.949661	0.941347	0.793212	0.790961	0.786568
2606.93	0.956827	0.959783	0.965531	0.975851	0.973699	0.973085	0.960575	0.96259	0.960319	0.891896	0.889755	0.885585	0.946931	0.941419	0.93993	0.794046	0.786068	0.784323
2640.35	0.956287	0.959377	0.964991	0.974628	0.973513	0.972796	0.957932	0.967066	0.959468	0.890858	0.888211	0.884621	0.942236	0.946129	0.938042	0.789811	0.786648	0.780493
2673.78	0.955613	0.958971	0.964585	0.978194	0.973234	0.97241	0.964852	0.970903	0.959623	0.889597	0.886521	0.883212	0.945445	0.940124	0.942763	0.788721	0.785425	0.776266
2707.2	0.955343	0.958565	0.970564	0.978296	0.972955	0.97212	0.959331	0.96243	0.960551	0.889004	0.885418	0.883138	0.946455	0.941242	0.932436	0.784165	0.782528	0.778776
2740.62	0.954938	0.957888	0.963639	0.97473	0.972584	0.971735	0.959098	0.964988	0.96086	0.888114	0.884463	0.882248	0.943662	0.94295	0.934974	0.783716	0.780918	0.772898
2774.04	0.968809	0.957481	0.963233	0.977379	0.972305	0.971445	0.958787	0.959472	0.96117	0.886187	0.884463	0.880394	0.949843	0.938416	0.943707	0.78378	0.778858	0.774946
2807.47	0.953859	0.957075	0.962828	0.977583	0.972026	0.971252	0.959253	0.959952	0.963722	0.886113	0.882625	0.879801	0.942652	0.939005	0.935092	0.779161	0.777635	0.772502
2840.89	0.953319	0.956669	0.962287	0.977379	0.971654	0.985867	0.956765	0.957394	0.958617	0.884852	0.881229	0.879282	0.937422	0.941066	0.93462	0.781599	0.774223	0.766889
2874.31	0.952914	0.956127	0.968554	0.98379	0.971375	0.970577	0.953655	0.958273	0.958153	0.884185	0.880788	0.878096	0.939264	0.939123	0.930489	0.778712	0.772935	0.769993
2907.73	0.952375	0.967881	0.961611	0.971571	0.971004	0.970287	0.959565	0.958833	0.955059	0.88285	0.879538	0.87602	0.948773	0.943303	0.928778	0.777108	0.770617	0.766493
2941.16	0.95197	0.955315	0.967845	0.983162	0.970725	0.969902	0.954432	0.957794	0.960628	0.881738	0.878803	0.874388	0.946158	0.933647	0.932377	0.769665	0.772871	0.765106
2974.58	0.951295	0.954773	0.960935	0.9731	0.970353	0.969612	0.957387	0.959153	0.955368	0.881367	0.877848	0.873647	0.939145	0.934236	0.9322	0.768061	0.771197	0.763851
3008	0.950756	0.954232	0.960395	0.977481	0.970074	0.969226	0.954355	0.953557	0.959623	0.879662	0.875937	0.872312	0.934451	0.933765	0.927067	0.769152	0.767398	0.758899
3041.43	0.950351	0.953825	0.959989	0.971164	0.969703	0.969033	0.952955	0.954436	0.955136	0.878476	0.875937	0.871941	0.938313	0.938946	0.927834	0.765495	0.767334	0.758502
3074.85	0.949811	0.953555	0.959449	0.981905	0.969331	0.968648	0.952722	0.955236	0.955446	0.878253	0.875276	0.870903	0.940334	0.931233	0.927598	0.762543	0.764115	0.761012
3108.27	0.949137	0.952877	0.958908	0.971367	0.968959	0.968165	0.950544	0.954277	0.953899	0.876325	0.873953	0.870162	0.940037	0.932411	0.92925	0.762351	0.761797	0.759031
3141.69	0.948867	0.952471	0.958367	0.981277	0.968494	0.967779	0.954355	0.956275	0.952584	0.87677	0.872703	0.87031	0.934094	0.930527	0.927008	0.763762	0.762312	0.75771
3175.11	0.948192	0.952065	0.957962	0.972386	0.968216	0.96749	0.949145	0.953717	0.95065	0.874768	0.871601	0.869124	0.934807	0.933471	0.927716	0.763249	0.758063	0.754738
3208.54	0.947922	0.96406	0.955664	0.974322	0.967844	0.967104	0.950233	0.952678	0.949257	0.875287	0.871233	0.867863	0.932489	0.936297	0.925297	0.760875	0.759737	0.752031
3241.96	0.947248	0.963821	0.954853	0.972488	0.967472	0.966815	0.952955	0.951399	0.950495	0.873804	0.869616	0.866009	0.934272	0.930409	0.923113	0.756512	0.756518	0.752757
3275.38	0.946708	0.950575	0.955664	0.969941	0.9671	0.966525	0.956221	0.958913	0.949025	0.872692	0.869396	0.864081	0.93142	0.932411	0.917685	0.75478	0.756969	0.7517
3308.8	0.946168	0.950034	0.954582	0.969737	0.966729	0.966043	0.956143	0.947642	0.956761	0.87247	0.867852	0.863488	0.93344	0.932882	0.924706	0.755999	0.754201	0.747342
3342.23	0.945764	0.949763	0.953636	0.969431	0.966357	0.965753	0.947667	0.950999	0.948716	0.871283	0.866897	0.862969	0.932073	0.93247	0.923467	0.752214	0.753171	0.74655
3375.65	0.945089	0.949086	0.954447	0.969228	0.965985	0.965464	0.950078	0.947802	0.948871	0.870097	0.865721	0.86334	0.93558	0.925817	0.923703	0.748877	0.750917	0.743776
3409.07	0.960152	0.94868	0.953231	0.968922	0.96552	0.965175	0.945257	0.952438	0.949799	0.869133	0.865427	0.861783	0.9335	0.927878	0.922995	0.745798	0.749437	0.745229
3442.49	0.944145	0.948138	0.952825	0.972183	0.965242	0.964885	0.946501	0.952998	0.947942	0.867873	0.864913	0.861264	0.926487	0.922873	0.919986	0.749134	0.748149	0.738559
3475.91	0.943605	0.947732	0.953095	0.968005	0.964777	0.964499	0.943779	0.950759	0.950108	0.866612	0.862634	0.858594	0.931717	0.928054	0.92034	0.747786	0.746089	0.738361
3509.34	0.943065	0.94719	0.960988	0.967903	0.964405	0.979916	0.942457	0.9498	0.951037	0.864907	0.862414	0.85763	0.926131	0.9267	0.919455	0.743167	0.746604	0.736842
3542.76	0.942661	0.959881	0.951744	0.971367	0.964126	0.963728	0.944557	0.95036	0.94423	0.864907	0.861973	0.856295	0.931955	0.925935	0.917567	0.74907	0.743707	0.734993
3576.18	0.942121	0.946242	0.951068	0.967292	0.963662	0.963631	0.945801	0.944764	0.946473	0.864165	0.861091	0.855183	0.924229	0.921578	0.919101	0.742654	0.742677	0.737833
3609.6	0.957424	0.945701	0.950662	0.966782	0.96329	0.963052	0.94479	0.946043	0.94276	0.862757	0.86087	0.854071	0.926963	0.920754	0.908774	0.739895	0.74023	0.736182
Figure 4i
avg. time [s]	Solvent			200 uM CoQ10			400 uM CoQ10			800 uM CoQ10
0	1	1	1	1	1	1	1	1	1	1	1	1
30	1.0079	1.00472	1.00787	1.00438	1.00773	1.00603	1.00315	1.00631	1.00775	1.0011	0.990559	0.997612
60	1.01475	1.01469	1.01468	1.01279	1.01613	1.0134	1.00814	1.01236	1.01309	1.00239	1.00056	1.00073
90	1.02055	1.02099	1.03094	1.02154	1.02319	1.02245	1.01339	1.01762	1.01924	1.00165	0.9913	1.00018
120	1.02898	1.02781	1.02727	1.02996	1.03361	1.02814	1.01942	1.02551	1.02618	1.00367	0.990374	1.0011
150	1.03635	1.0362	1.03461	1.03938	1.04168	1.03819	1.02703	1.0305	1.03126	1.00588	0.994447	1.00257
180	1.04373	1.04197	1.04405	1.04746	1.05311	1.04891	1.03123	1.03629	1.03553	1.00551	0.995742	1.00423
210	1.05216	1.05194	1.05087	1.05554	1.06084	1.05695	1.03596	1.04444	1.04355	1.00661	0.994632	1.00276
240	1.06164	1.05929	1.06607	1.0653	1.07429	1.06801	1.04278	1.04812	1.05049	1.0068	0.998704	1.00661
270	1.0706	1.07083	1.08967	1.07338	1.08269	1.07337	1.05197	1.05575	1.05423	1.00827	0.995742	1.00588
300	1.07903	1.07503	1.08023	1.08145	1.08807	1.08208	1.05459	1.061	1.06091	1.0101	0.996668	1.00441
330	1.08799	1.08657	1.086	1.0892	1.09882	1.08911	1.05932	1.06547	1.06679	1.01139	0.996483	1.00992
360	1.098	1.09234	1.09439	1.09795	1.10857	1.09782	1.06352	1.07047	1.07267	1.01047	0.999074	1.00919
390	1.10748	1.10073	1.10225	1.10569	1.11664	1.10787	1.0706	1.07468	1.07881	1.01286	1.00019	1.00772
420	1.11697	1.11123	1.11641	1.11511	1.12739	1.11558	1.07664	1.08046	1.08309	1.01378	0.998889	1.01139
450	1.12698	1.1191	1.12113	1.12184	1.13445	1.12496	1.079	1.08572	1.0911	1.01286	0.999074	1.01102
480	1.13699	1.12854	1.1311	1.13026	1.1442	1.13065	1.08583	1.09387	1.09591	1.01414	1.0037	1.01194
510	1.147	1.13746	1.15627	1.13598	1.15261	1.14003	1.09265	1.09729	1.10072	1.01525	1.00296	1.01286
540	1.15648	1.14638	1.14997	1.14271	1.16034	1.14673	1.09528	1.10229	1.10473	1.01653	1.00352	1.0158
570	1.16649	1.15582	1.15732	1.1518	1.16941	1.15276	1.09895	1.10781	1.10927	1.01635	1.00315	1.01837
600	1.17492	1.16474	1.19402	1.15853	1.17513	1.16147	1.10551	1.11123	1.11782	1.02057	1.00759	1.01745
630	1.18546	1.17366	1.17514	1.16627	1.18286	1.16884	1.11181	1.1157	1.11862	1.01984	1.00611	1.01745
660	1.19389	1.18258	1.18668	1.17334	1.18958	1.1742	1.11444	1.12227	1.12583	1.02094	1.00852	1.01837
690	1.2039	1.19098	1.1914	1.17839	1.19731	1.18023	1.11995	1.12832	1.13038	1.02223	1.00648	1.02076
720	1.21444	1.20357	1.20084	1.18411	1.20538	1.1876	1.12467	1.13069	1.13412	1.02314	1.01129	1.02113
750	1.22181	1.20881	1.22286	1.19387	1.2121	1.19464	1.12835	1.13621	1.13812	1.02535	1.01037	1.03068
780	1.23024	1.21721	1.21762	1.19758	1.2195	1.2	1.13228	1.13884	1.1448	1.02572	1.01351	1.02315
810	1.23762	1.2277	1.22601	1.20364	1.22487	1.20804	1.13412	1.14252	1.14935	1.02737	1.01462	1.02664
840	1.24763	1.2361	1.2344	1.20902	1.23261	1.21273	1.14147	1.1483	1.15362	1.02847	1.0124	1.02627
870	1.25501	1.24344	1.24174	1.21676	1.23798	1.21943	1.14462	1.15093	1.15656	1.02976	1.02073	1.0259
900	1.26344	1.24974	1.25223	1.22046	1.24504	1.22379	1.14672	1.15751	1.1603	1.03123	1.01888	1.02572
930	1.27134	1.25918	1.26167	1.22619	1.25008	1.23283	1.15197	1.15935	1.16858	1.02957	1.01481	1.02425
960	1.2803	1.26653	1.26534	1.23797	1.25613	1.23585	1.15538	1.1625	1.16671	1.03049	1.01981	1.03105
990	1.28872	1.2765	1.27478	1.23662	1.26252	1.24154	1.16194	1.16776	1.16965	1.02884	1.01407	1.02811
1020	1.29557	1.28069	1.28055	1.24335	1.27025	1.24623	1.16089	1.16908	1.17419	1.02866	1.01796	1.02866
1050	1.304	1.29066	1.30309	1.24739	1.27261	1.25193	1.16404	1.17881	1.17847	1.03178	1.02018	1.02701
1080	1.31033	1.29486	1.30991	1.25311	1.28134	1.25762	1.16772	1.18117	1.18167	1.03453	1.0174	1.02572
1110	1.31823	1.30535	1.30519	1.25951	1.28538	1.26097	1.17717	1.17986	1.18301	1.03123	1.01759	1.02995
1140	1.32455	1.30955	1.31044	1.26254	1.29008	1.267	1.17507	1.18144	1.19476	1.03417	1.01759	1.02921
1170	1.33246	1.31794	1.33036	1.2659	1.29546	1.2737	1.18478	1.18854	1.19369	1.03802	1.01573	1.02646
1200	1.34141	1.32319	1.32459	1.27264	1.30454	1.28878	1.18766	1.18827	1.19316	1.03233	1.01777	1.02903
1230	1.34879	1.33263	1.32984	1.27701	1.3042	1.2794	1.1832	1.19458	1.1961	1.03821	1.0224	1.03619
1260	1.35353	1.33631	1.33613	1.27903	1.30958	1.28308	1.18556	1.19616	1.19824	1.03435	1.01759	1.0316
1290	1.36143	1.34313	1.34295	1.28644	1.31462	1.28878	1.19213	1.19721	1.20972	1.03343	1.01888	1.03509
1320	1.36828	1.35152	1.34924	1.28946	1.32101	1.29313	1.19081	1.20405	1.20411	1.03564	1.0174	1.03068
1350	1.37197	1.35572	1.35658	1.29317	1.32504	1.30017	1.19344	1.20536	1.21106	1.03472	1.01759	1.03803
1380	1.37882	1.36254	1.36235	1.29754	1.32941	1.30084	1.19921	1.21167	1.20839	1.02976	1.03054	1.03399
1410	1.38514	1.36831	1.36864	1.30259	1.33849	1.3072	1.19816	1.20668	1.20812	1.03986	1.0174	1.02848
1440	1.39621	1.37408	1.37441	1.30528	1.33714	1.30921	1.20289	1.21641	1.21694	1.03619	1.02332	1.03215
1470	1.39779	1.38038	1.38018	1.30966	1.34118	1.31424	1.20735	1.21246	1.22014	1.04298	1.01666	1.0373
1500	1.40411	1.38615	1.40168	1.3137	1.34521	1.31625	1.2042	1.22114	1.22095	1.02866	1.02777	1.04079
1530	1.40938	1.39664	1.39171	1.32211	1.35025	1.32697	1.20394	1.22482	1.22682	1.03306	1.02369	1.03454
1560	1.41623	1.39717	1.39906	1.31908	1.35227	1.3263	1.21549	1.21956	1.22522	1.0417	1.01999	1.03234
1590	1.4215	1.40294	1.40325	1.32716	1.35966	1.33099	1.21365	1.22246	1.22656	1.04133	1.02555	1.03289
1620	1.42729	1.40818	1.42056	1.33053	1.36134	1.334	1.21627	1.22535	1.23324	1.04078	1.01962	1.04152
1650	1.43256	1.41396	1.41426	1.3312	1.37143	1.334	1.21785	1.23324	1.23377	1.03361	1.01425	1.03087
1680	1.43836	1.4192	1.42213	1.33423	1.36941	1.33869	1.2147	1.23666	1.23083	1.03196	1.01907	1.03215
1710	1.44521	1.42497	1.42475	1.33793	1.37815	1.34271	1.22205	1.2356	1.24045	1.03159	1.02425	1.03068
1740	1.45258	1.43022	1.43052	1.34668	1.37748	1.34573	1.22651	1.23455	1.23858	1.03251	1.01962	1.03693
1770	1.45416	1.43494	1.43524	1.34803	1.38353	1.35444	1.23018	1.23613	1.23938	1.03435	1.01907	1.02444
1800	1.45996	1.44491	1.43996	1.35308	1.38689	1.35276	1.22415	1.23061	1.24419	1.04096	1.0224	1.03472
1830	1.46523	1.44701	1.4452	1.34971	1.39294	1.3531	1.22651	1.23718	1.2514	1.03674	1.0137	1.02682
1860	1.46997	1.45016	1.46408	1.35207	1.38857	1.36382	1.2357	1.24375	1.23778	1.03564	1.01536	1.02866
1890	1.47682	1.45488	1.45517	1.35779	1.39966	1.36181	1.2294	1.2385	1.25007	1.03931	1.01222	1.02884
1920	1.47998	1.46537	1.45988	1.35847	1.39798	1.36482	1.23885	1.24034	1.25461	1.03545	1.02129	1.03105
1950	1.48472	1.46432	1.4646	1.36654	1.4	1.37219	1.23176	1.24586	1.25167	1.045	1.01536	1.0294
1980	1.49157	1.46957	1.4709	1.36452	1.41378	1.37923	1.23255	1.24402	1.24953	1.03876	1.01796	1.02995
2010	1.4942	1.47796	1.47352	1.36823	1.40941	1.37119	1.23753	1.24454	1.24659	1.0349	1.02425	1.03252
2040	1.49895	1.47849	1.50393	1.37126	1.41412	1.37655	1.23465	1.25822	1.25995	1.04409	1.01981	1.02793
2070	1.50369	1.48269	1.48296	1.37361	1.41143	1.37487	1.24409	1.25138	1.24552	1.04647	1.01685	1.02168
2100	1.50948	1.48688	1.48925	1.38236	1.41378	1.37856	1.24147	1.2548	1.25247	1.03527	1.0224	1.04079
2130	1.51264	1.49161	1.4924	1.38135	1.41613	1.38157	1.24173	1.26164	1.2514	1.02737	1.0124	1.0316
2160	1.51739	1.49633	1.51023	1.3864	1.42252	1.38526	1.24724	1.26321	1.26129	1.03821	1.02388	1.02958
2190	1.5216	1.50262	1.50026	1.38943	1.42622	1.3866	1.24724	1.25979	1.2661	1.04188	1.01777	1.02848
2220	1.52634	1.5042	1.50603	1.39886	1.43092	1.38626	1.24672	1.26453	1.2685	1.03472	1.02129	1.03105
2250	1.53319	1.51049	1.51285	1.39616	1.43462	1.39497	1.25013	1.26348	1.27144	1.02719	1.01074	1.02352
2280	1.53477	1.51312	1.51442	1.39347	1.43765	1.40134	1.24672	1.2569	1.26102	1.03582	1.02444	1.02793
2310	1.53899	1.51679	1.53068	1.40626	1.43059	1.39497	1.25118	1.26979	1.2701	1.02553	1.01536	1.01984
2340	1.5432	1.52099	1.54379	1.4002	1.43798	1.40503	1.24829	1.26058	1.27652	1.04225	1.01055	1.0327
2370	1.54689	1.52466	1.52648	1.4002	1.45311	1.40268	1.24882	1.2761	1.26823	1.02792	1.01092	1.02352
2400	1.55532	1.52991	1.53068	1.41636	1.44269	1.40938	1.24777	1.26952	1.25995	1.03104	1.01	1.01782
2430	1.55585	1.53305	1.5527	1.41568	1.45143	1.40804	1.24987	1.27189	1.27171	1.027	1.01	1.02829
2460	1.56006	1.53673	1.53697	1.41468	1.45882	1.40838	1.26404	1.27531	1.26449	1.03894	1.00981	1.02297
2490	1.56375	1.5404	1.57525	1.40458	1.46017	1.41642	1.25958	1.26742	1.26797	1.0338	1.01462	1.02774
2520	1.57007	1.54407	1.54483	1.4103	1.45143	1.41005	1.25381	1.28109	1.26743	1.02498	1.01129	1.03234
2550	1.57113	1.54827	1.54851	1.41434	1.46185	1.41474	1.25906	1.26479	1.27785	1.03031	1.01351	1.02499
2580	1.57534	1.55194	1.55218	1.42376	1.45748	1.41709	1.2664	1.27163	1.27865	1.02498	1.01425	1.0327
2610	1.57903	1.55561	1.55742	1.42141	1.45782	1.42111	1.25774	1.28635	1.28213	1.03472	1.00592	1.01672
2640	1.58219	1.55929	1.55899	1.42174	1.46857	1.41943	1.26325	1.27689	1.27384	1.03086	1.01648	1.02664
2670	1.58588	1.56243	1.56319	1.42208	1.46252	1.42546	1.26037	1.28215	1.28133	1.02021	1.00463	1.01286
2700	1.59115	1.56611	1.56791	1.42848	1.48235	1.42814	1.26352	1.27689	1.28052	1.02608	1.01518	1.0215
2730	1.59326	1.56978	1.57053	1.42612	1.47294	1.42781	1.26614	1.27715	1.2848	1.02517	1.00815	1.01947
2760	1.60116	1.57293	1.58364	1.42376	1.46756	1.42948	1.26903	1.27978	1.28426	1.01451	1.01018	1.02003
2790	1.60011	1.5787	1.57682	1.42814	1.48437	1.43618	1.26824	1.27478	1.28239	1.01984	1.00074	1.01157
2820	1.60379	1.57975	1.58049	1.43016	1.47496	1.43417	1.27638	1.29845	1.27545	1.03123	1.00852	1.01231
2850	1.60748	1.5829	1.60461	1.42915	1.48067	1.43551	1.27585	1.28556	1.28881	1.01837	0.999445	1.02223
2880	1.61064	1.58604	1.59518	1.43689	1.47361	1.44255	1.2727	1.28977	1.27785	1.02388	1.01814	1.01525
2910	1.6138	1.59182	1.59046	1.43049	1.47496	1.44221	1.27979	1.27662	1.28426	1.01892	1.00592	1.01176
2940	1.61749	1.59601	1.59622	1.43588	1.47664	1.4469	1.2706	1.29082	1.29201	1.03453	1.01185	1.0237
2970	1.62065	1.59601	1.59675	1.43857	1.47966	1.44255	1.27822	1.28267	1.28426	1.01874	1.00296	1.01213
3000	1.62434	1.59916	1.60042	1.4379	1.48269	1.43886	1.26772	1.2924	1.28774	1.01837	1.00185	1.01947
3030	1.6275	1.60231	1.60357	1.44093	1.48504	1.45193	1.26877	1.27952	1.27465	1.02057	0.993336	1.02535
3060	1.63119	1.60546	1.60671	1.44598	1.49681	1.44489	1.2811	1.28898	1.30163	1.03031	0.99963	1.01286
3090	1.63383	1.60913	1.60986	1.43992	1.49008	1.44657	1.26562	1.28109	1.2864	1.01506	0.995557	1.0158
3120	1.63751	1.61123	1.61248	1.45136	1.50689	1.45628	1.28136	1.28925	1.29415	1.03968	1.00111	1.01157
3150	1.64015	1.6149	1.61563	1.44564	1.49983	1.45863	1.26798	1.29976	1.30457	1.01396	0.999815	1.00808
3180	1.64384	1.61752	1.61877	1.45069	1.50286	1.45126	1.26798	1.30844	1.29522	1.01506	0.996113	1.00863
3210	1.64752	1.62067	1.62192	1.45608	1.50387	1.46566	1.28215	1.29372	1.29949	1.0011	0.989819	1.0101
3240	1.64963	1.62382	1.62454	1.45473	1.4958	1.45159	1.28031	1.27978	1.28106	1.01616	1.00167	1.01304
3270	1.65279	1.62644	1.62769	1.46651	1.49546	1.45997	1.27428	1.28399	1.29148	1.00771	0.993521	1.00772
3300	1.65543	1.62907	1.63031	1.45035	1.49681	1.45762	1.2727	1.30292	1.28747	1.01727	0.995742	1.00919
3330	1.65859	1.63221	1.63346	1.46449	1.5042	1.45494	1.27953	1.29082	1.29896	1.00716	0.99278	1.00661
3360	1.66175	1.63536	1.63608	1.45305	1.50017	1.46633	1.27953	1.29976	1.29174	0.997428	0.988893	1.00202
3390	1.66491	1.64166	1.63922	1.47459	1.50723	1.46667	1.29396	1.29003	1.29709	1.00827	1.00815	1.00349
3420	1.66754	1.64061	1.64866	1.46281	1.50185	1.46801	1.2874	1.29266	1.29174	1.01892	0.98408	1.00386
3450	1.67018	1.64323	1.64394	1.46954	1.50891	1.47203	1.28399	1.28846	1.2832	1.02351	0.993521	1.00276
3480	1.67281	1.64638	1.64709	1.46281	1.51832	1.47069	1.27848	1.29634	1.29468	1.00294	0.983895	1.0022
3510	1.68019	1.649	1.64971	1.47021	1.51765	1.48141	1.29475	1.30266	1.2864	1.00441	0.990374	1.02352
3540	1.67861	1.65163	1.67488	1.46988	1.50756	1.47504	1.28215	1.29845	1.27999	1.00441	0.99204	1.00717
3570	1.68124	1.65425	1.65548	1.4857	1.51765	1.46801	1.28215	1.2903	1.3035	1.01635	0.988708	0.996326
3600	1.6844	1.65687	1.65915	1.4692	1.52269	1.47739	1.29029	1.30344	1.29361	1.00533	0.988338	0.996693
Figure 4k
A549
	DMSO			RSL3			RSL3+mitoCoQH2
siCTRL	7.4	7.97	7.21	8.21	8.95	7.3	5.04	4.61	6.93
siLDHB	31.2	34	20.35	61.5	67.3	69.9	37.7	41.2	45.4
p value
siCTRL DMSO vs RSL3	0.301729
siCTRL DMSO vs RSL3+mitoCoQH2	0.0556391
siCTRL RSL3 vs RSL3+mitoCoQH2	0.0375511
siLDHB DMSO vs RSL3	0.00147053
siLDHB DMSO vs RSL3+mitoCoQH2	0.0520984
siLDHB RSL3 vs RSL3+mitoCoQH2	0.00174525
HT1080
	DMSO			RSL3			RSL3+mitoCoQH2
siCTRL	5.18	5.79	7.26	15	9.78	6.91	4.94	6.51	6.63
siLDHB	25.1	22.8	20.9	65.5	64.9	72.7	34.8	40.1	41.4
p value
siCTRL DMSO vs RSL3	0.140666
siCTRL DMSO vs RSL3+mitoCoQH2	0.954475
siCTRL RSL3 vs RSL3+mitoCoQH2	0.135282
siLDHB DMSO vs RSL3	8.75614e-05
siLDHB DMSO vs RSL3+mitoCoQH2	0.00255129
siLDHB RSL3 vs RSL3+mitoCoQH2	0.00084688
PANC-1
	DMSO			RSL3			RSL3+mitoCoQH2
siCTRL	6.65	8.41	7.525	8.81	11.4	7.525	13.4	14.7	6.44
siLDHB	26.5	27.1	19.9	55.3	54.9	76.8	36.2	36.85	31.55
p value
siCTRL DMSO vs RSL3	0.240874
siCTRL DMSO vs RSL3+mitoCoQH2	0.202088
siCTRL RSL3 vs RSL3+mitoCoQH2	0.464215
siLDHB DMSO vs RSL3	0.0075832
siLDHB DMSO vs RSL3+mitoCoQH2	0.0219396
siLDHB RSL3 vs RSL3+mitoCoQH2	0.0208431
MSTO-211H
	DMSO			RSL3			RSL3+mitoCoQH2
siCTRL	9.045	10.8	6.885	13.75	10.795	8.7	8.885	12.45	5.88
siLDHB	39.25	31.55	26.6	77.35	69.4	66.7	27.05	25	20.5
p value
siCTRL DMSO vs RSL3	0.305879
siCTRL DMSO vs RSL3+mitoCoQH2	0.945216
siCTRL RSL3 vs RSL3+mitoCoQH2	0.449126
siLDHB DMSO vs RSL3	0.00136526
siLDHB DMSO vs RSL3+mitoCoQH2	0.11715
siLDHB RSL3 vs RSL3+mitoCoQH2	0.000230476
Figure 4l
A549
	DMSO			RSL3			RSL3+mitoCoQH2
siCTRL	1.82	3.05	2.78	2.36	2.63	3.38	3.08	2.65	3.39
siLDHB	7.04	6.78	7.55	14.3	14.8	17.7	5.04	7.05	8.89
siCTRL DMSO vs RSL3	0.644721
siCTRL DMSO vs RSL3+mitoCoQH2	0.318582
siCTRL RSL3 vs RSL3+mitoCoQH2	0.539418
siLDHB DMSO vs RSL3	0.00144224
siLDHB DMSO vs RSL3+mitoCoQH2	0.914296
siLDHB RSL3 vs RSL3+mitoCoQH2	0.00498169
HT1080
	DMSO			RSL3			RSL3+mitoCoQH2
siCTRL	7.74	6.55	6.88	6.58	6.14	7.17	10.7	13.2	5.71
siLDHB	7.03	6.1	11.5	34.3	39.5	39.6	9.43	9.96	11.2
siCTRL DMSO vs RSL3	0.409399
siCTRL DMSO vs RSL3+mitoCoQH2	0.27566
siCTRL RSL3 vs RSL3+mitoCoQH2	0.218509
siLDHB DMSO vs RSL3	0.000255586
siLDHB DMSO vs RSL3+mitoCoQH2	0.31904
siLDHB RSL3 vs RSL3+mitoCoQH2	0.000111893
PANC-1
	DMSO			RSL3			RSL3+mitoCoQH2
siCTRL	6.58	7.145	6.755	17.7	12.1	6.745	6.72	7.09	8.24
siLDHB	10.9	11.255	8.53	60.5	57.45	28.4	10.3	10.8	15.7
siCTRL DMSO vs RSL3	0.166133
siCTRL DMSO vs RSL3+mitoCoQH2	0.343188
siCTRL RSL3 vs RSL3+mitoCoQH2	0.205082
siLDHB DMSO vs RSL3	0.0198462
siLDHB DMSO vs RSL3+mitoCoQH2	0.349001
siLDHB RSL3 vs RSL3+mitoCoQH2	0.0244472
MSTO-211H
	DMSO			RSL3			RSL3+mitoCoQH2
siCTRL	4.37	3.79	4.96	5.65	4.5	4.13	2.81	3.47	3.64
siLDHB	10.6	10.4	11.5	30.6	31.3	34.4	9.63	7.61	8.5
siCTRL DMSO vs RSL3	0.533928
siCTRL DMSO vs RSL3+mitoCoQH2	0.0648618
siCTRL RSL3 vs RSL3+mitoCoQH2	0.049873
siLDHB DMSO vs RSL3	6.2686e-05
siLDHB DMSO vs RSL3+mitoCoQH2	0.0289268
siLDHB RSL3 vs RSL3+mitoCoQH2	5.58422e-05
Figure 4m
HT1080
RSL3(uM)	siCTRL			siCTRL+mitoCoQH2			siCTRL+mitoCoQ			siCTRL+CoQ10
0	100	100	100	100	100	100	100	100	100	100	100	100
0.0001	105.578	99.9036	100.05	96.302	99.2928	101.29	100.76	101.266	101.596	100.332	101.606	100.099
0.015625	105.832	99.4698	99.4787	97.373	98.5484	99.8306	101.2	100.985	99.1457	100.767	100.949	98.6902
0.03125	101.029	97.8551	99.429	92.247	97.3786	97.641	101.51	100.61	98.9883	99.4119	99.8783	98.9126
0.0625	96.5568	90.3357	98.2374	92.911	101.393	98.2405	98.914	96.2015	97.2122	99.9233	98.6862	97.5039
0.125	81.3608	76.237	79.9168	82.914	87.2494	90.4728	86.397	81.5701	80.3503	95.9599	91.7524	92.8329
0.25	54.5696	57.4699	61.9885	66.542	68.4001	68.9162	65.449	63.0229	65.6467	74.2147	75.3059	73.4075
0.5	22.8689	23.5389	22.614	52.608	50.6514	43.606	55.499	44.471	51.132	49.3729	42.902	44.8304
RSL3(uM)	siLDHB			siLDHB+mitoCoQH2			siLDHB+mitoCoQ			siLDHB+CoQ10
0	100	100	100	100	100	100	100	100	100	100	100	100
0.0001	98.4311	98.7628	99.5701	100.93	99.5279	99.256	97.829	98.4593	96.8472	97.3897	99.0961	98.7735
0.015625	99.2155	99.8076	100.967	100.8	100.676	100.683	96.801	98.5144	97.2381	92.2795	95.6812	95.8105
0.03125	93.0479	97.8281	98.0388	99.302	99.6266	99.7762	93.525	94.1125	93.929	87.9152	96.8865	96.2334
0.0625	82.5793	84.494	81.3554	98.585	99.2872	99.4435	87.611	83.9606	88.6657	86.2302	86.1255	85.4757
0.125	61.8881	62.5106	66.5874	98.03	92.2522	89.1298	67.33	69.1813	75.2469	70.212	72.9396	74.5372
0.25	21.3607	19.7207	11.1532	81.508	83.9705	83.2018	35.941	39.2236	46.984	47.5948	50.2439	48.2869
0.5	8.21668	5.90548	8.95292	68.442	69.0672	67.2111	28.605	29.0745	33.3516	24.5439	24.0846	27.5559
MSTO-211H
RSL3(uM)	siCTRL			siCTRL+mitoCoQH2			siCTRL+mitoCoQ			siCTRL+CoQ10
0	100	100	100	100	100	100	100	100	100	100	100	100
0.0001	101.84	92.9215	95.6683	100.12	98.3477	99.176	92.96	97.2187	96.5948	103.6	104.373	107.471
0.015625	106.15	90.8848	100.821	99.135	97.5589	94.9108	93.91	95.9288	94.9241	95.441	107.543	103.282
0.03125	88.885	61.4414	81.7158	91.829	87.5982	91.7711	93.045	84.4658	84.7065	98.62	101.029	104.826
0.0625	61.365	41.8444	63.4752	72.39	59.0652	76.5682	82.13	70.8914	79.571	95.043	99.7221	91.3012
0.125	34.951	29.5403	32.1542	49.296	49.7767	68.0162	76.495	58.008	65.8067	88.515	80.697	84.3861
0.25	20.937	24.1538	18.3193	36.931	39.5219	46.7062	67.487	50.5528	59.1687	77.124	58.2456	63.5488
0.5	17.241	17.9061	15.7638	24.892	31.713	28.4174	49.957	51.2169	50.1088	61.145	50.7285	47.4508
RSL3(uM)	siLDHB			siLDHB+mitoCoQH2			siLDHB+mitoCoQ			siLDHB+CoQ10
0	100	100	100	100	100	100	100	100	100	100	100	100
0.0001	107.8	101.129	90.538	101.01	99.1557	101.158	97.229	99.295	98.2514	95.78	95.78	101.111
0.015625	94.319	83.3473	93.2882	101.41	100.097	100.704	92.493	89.4256	97.2681	91.0056	91.0056	93.0013
0.03125	71.017	70.6936	70.1263	101.99	101.032	102.278	79.475	87.8906	88.8291	90.9045	90.9045	91.8946
0.0625	30.44	27.6681	35.0798	95.095	93.6165	100.278	67.567	65.6048	78.216	80.2189	80.2189	80.1658
0.125	11.184	13.4238	17.9882	83.349	75.4256	98.2019	39.366	58.6576	55.4129	57.1807	65.2728	64.4784
0.25	4.9231	5.95844	7.07601	82.479	78.8087	95.3793	35.466	45.017	36.0069	39.9486	39.9486	51.9001
0.5	3.5581	4.58766	6.91564	66.45	67.0985	73.7965	25.302	35.5948	22.8549	30.9462	30.9462	30.7938

## Sheet: Figure 5
Figure 5b
	0Gy			6Gy			6Gy+FER1			6Gy+mitoTEMPO			6Gy+mitoCoQH2
siCTRL	8.56	7.88	6.58	34.8	30.9	37.9	14.8	17.1	15.5	17.8	20.9	23.5	26.6	28	23
siLDHB	42.8	30.3	24.4	89.7	86.5	91	51.2	37.7	34.3	36.1	42.6	53.4	36.5	25.1	32.6
p value
siCTRL 0Gy vs siCTRL 6Gy	0.000218068
siCTRL 6Gy vs 6Gy+FER1	0.000932647
siCTRL 6Gy vs 6Gy+mitoTEMPO	0.00614504
siCTRL 6Gy vs 6Gy+mitoCoQH2	0.0261088
siLDHB 0Gy vs siCTRL 6Gy	0.000535551
siLDHB 6Gy vs 6Gy+FER1	0.000842566
siLDHB 6Gy vs 6Gy+mitoTEMPO	0.000992144
siLDHB 6Gy vs 6Gy+mitoCoQH2	8.90506e-05
Figure 5d
siCTRL_0Gy	siCTRL_6Gy	siLDHB_0Gy	siLDHB_6Gy
0.921852	1.57278	1.31912	1.71166
1.02118	1.52068	1.19494	2.00502
1.05697	1.49644	1.30072	1.87024
p value
siCTRL 0Gy vs siCTRL 6Gy	0.000331503
siCTRL 0Gy vs siLDHB 0Gy	0.00831578
siCTRL 0Gy vs siLDHB 6Gy	0.000781474
siCTRL 6Gy vs siLDHB 6Gy	0.0192885
siLDHB 0Gy vs siLDHB 6Gy	0.00317167
Figure 5f
4Gy
shCTRL	shLDHB	shCTRL_mitotTEMPO	shLDHB_mitotTEMPO
98.7586	60.3774	85.7971	86.2069
97.6552	52.8302	97.3913	91.3793
98.7586	56.6038	99.7101	100
p value
shCTRL vs shLDHB	4.60381e-05
shCTRL vs shCTRL mitoTEMPO	0.397164
shLDHB vs shLDHB mitoTEMPO	0.0014471
shCTRL mitoTEMPO vs shLDHB mitoTEMPO	0.778707
6Gy
shCTRL	shLDHB	shCTRL_mitotTEMPO	shLDHB_mitotTEMPO
96.5517	31.4465	121.981	79.023
87.3563	27.5157	134.058	93.3908
105.747	23.5849	144.928	93.3908
p value
shCTRL vs shLDHB	0.000280337
shCTRL vs shCTRL mitoTEMPO	0.0119727
shLDHB vs shLDHB mitoTEMPO	0.000110606
shCTRL mitoTEMPO vs shLDHB mitoTEMPO	0.00529307
Figure 5g
Days	A549 shCTRL_0Gy										A549 shLDHB-1__0Gy								A549 shLDHB-2__0Gy												A549 shCTRL_10Gy										A549 shLDHB-1__10Gy
0	60.8	59.976	43.4515	155.648	59.319	136.416	45.662	75.429	65.824	71.2	80	62.208	42.4	61.9415	82.2805	34.9125	111.6	60.0925	56.7	48.749	59.248	45.63	33.212	53.6	30.72	26.6955	44.982	74.0015	41.8275	31.487	118.354	87.464	108.192	54.332	119.556	111.25	122.513	41.382	42.12	105.3	44.712	54.684	56.3135	49.392	49.096	65.824	86.4	51.156	44.5465
3	147.258	85.0465	37.6	87.552	89.1	167.445	82.369	117.6	78.336	86.903	57.33	79.768	43.4515	29.696	100.842	69.7615	30.625	63.7905	52.272	79.35	58.212	33.2145	47.9085	36.822	26.026	66.816	71.5275	51.9115	19.35	22.016	153.6	145.8	94.221	108.9	70.034	126.405	108.75	67.146	47.1625	104.958	39.936	43.1235	26.112	40.572	29.4	32.4625	35.836	27.166	34.225
6	110.032	118.181	64.512	235.872	228.218	207.103	84.8905	169.305	100	131.22	80.4335	50.625	45.5625	43.4875	93.492	31.752	38.115	38.88	62.9565	98.315	58.08	31.0365	36.504	49.4325	47.952	88.938	64.061	81.25	49.923	24.025	132.095	162	123.576	100.719	103.576	107.388	150.174	99.846	64	164.327	35.557	39.528	43.4515	58.752	47.2	48	49.096	30.118	19.7005
9	169.945	128.335	56.448	62.4	230.202	229.376	151.686	192.512	176.824	189.28	71.8875	48.074	58.5385	31.85	99.704	103.68	112.659	60.232	46.2275	121.838	36.288	28.0665	34.992	54.6325	48.6	22.5835	NA	NA	NA	NA	164.255	169.2	95.8455	105.338	67.081	156.006	150.174	120.487	79.007	171.25	53.76	71.632	64.715	80.408	31.1805	60.016	66.654	32.1715	36.963
12	165	197.568	319.41	279.772	334.368	512.072	113.778	374.4	246.42	237.6	138.384	61.017	36.1415	125.55	80.688	69.678	141.332	70.324	NA	NA	NA	NA	NA	NA	NA	NA	NA	NA	NA	NA	146.072	201.84	158.438	285.404	135.424	176.61	230.202	172.454	143.585	166.25	107.916	70.262	38.988	70.756	70.602	50.9535	38.115	46.818	44.528
15	425.88	421.648	568.575	349.83	357.075	700.087	369.92	583.358	269.693	398.239	80.412	59.168	60.7475	139.167	101.64	204.8	140.225	65.578	NA	NA	NA	NA	NA	NA	NA	NA	NA	NA	NA	NA	251.256	191.748	200.704	275.699	131.328	198.189	190.066	105.903	113.256	193.75	28.672	56.277	48.51	56.277	31.05	39.528	42.875	33.075	59.048
17	470.4	607.904	583.176	502.928	426.32	67.5	226.233	810.7	483.2	474.32	75.9375	96.8	80.19	120.215	175.76	122.5	110.218	62.974	NA	NA	NA	NA	NA	NA	NA	NA	NA	NA	NA	NA	329.252	248.4	289.688	488.579	230.338	362.88	311.846	212.079	181.18	235.95	111.375	75.2	85.2355	71.8875	69.7615	82.524	68.921	42.439	85.0465
20	705.672	696.348	689.585	831.381	625.759	912.984	654.718	653.862	640.254	657.924	254.32	108.9	53.6	312.12	450.216	214.243	99.7195	179.988	NA	NA	NA	NA	NA	NA	NA	NA	NA	NA	NA	NA	478.325	480.557	230.868	700.087	259.182	441.864	672.888	513.216	126.808	136.71	75.9375	96.8	80.19	80.572	175.76	122.5	70.651	42.194	76.212
23											113.144	112.216	250.312	156.775	410.333	333.894	114.143	206.176	233.438	72.576	137.5	130.05	176.824	87.5	41.154	62.197	48.6	22.5835	NA	NA	623.971	582.12	611.104	1360.75	490.852	959.175	1091.66	768.124	339.968	313.286	86.022	80.6285	47.2	84.24	26.011	41.876	35.525	42.588	36.45
26											148.96	525.742	260.251	463.89	624.962	531.254	510.25	476.248	256.608	141.332	167.088	211.25	225.264	283.024	266.805	211.25	176.4	32.856	NA	NA											66.564	245	97.47	80.0865	28.88	142.2	195.272	59.094	60.025
30											410	545.722	420.274	575.529	645.048				304.2	107.911	335.16	593.028	290.207	324.769	419.476	343.188	254.016	78.292	203.151	79.3305											52.7963
32																			406	101.25	245	665.5	387	408	494.606	352	476	196	213.2	130
38																			497.317	202.312	503.652		565			417.15	601.106	606.96	227.015	182.952
Figure 5g
day	LDHB WT 0Gy									LDHB KO 0Gy								LDHB WT 24Gy										LDHB KO 24Gy
1	0.189	0.322	0.388	1.201	0.835	0.085	1.395	0.091	0.13	0.297	0.892	0.868	1.155	0.189	0.322	1.376	0.292	1.486	0.877	2.148	4.722	0.876	0.632	1.582	2.716	1.691	0.564	1.089	0.621	3.944	0.429	1.545	0.35	0.674	0.562	0.674	0.562	1.757	1.073
2																		1.181	1.243	2.7	3.659	0.72	1.921	2.263	3.276	2.111	1.61	0.85	0.671	3.023	0.423	1.133	0.15	0.967	0.593	0.967	0.593	0.722	0.854
3																		0.921	0.929	1.855	2.387	1.061	1.801	5.374	3.218	2.391	1.331	0.603	0.621	2.475	0.325	0.559	0.544	1.436	0.401	1.436	0.401	0.656	0.717
9	0.79	0.9	4.841	5.781	2.822	2.369	8.162	0.24	0.403	0.669	4.502	2.197	1.191	0.79	0.9	1.051	1.197	0.781	4.563	2.402	2.237	1.354	2.61	3.308	6.028	2.759	2.291	0.945	0.762	2.815	0.334	0.912	1.059	0.993	0.379	0.993	0.379	0.999	1.092
15	1.893	3.332	6.829	9.455	6.674	2.369	15.08	3.675	2.311	2.21	5.95	4.404	2.041	1.893	3.332		4.262	1.232	5.904		2.862	1.537	1.486	3.178	11.101	4.097	3.022	1.066	1.032	3.029	0.147	0.787	0.57	1.389	0.529	1.389	0.529	2.127	0.734
21	4.619	4.336	12.551	14.679	10.015	6.783	34.845	8.168	7.644	4.678	8.92	3.433	4.475	4.619	4.336	2.297	6.761	1.118	7.497	1.978	10.234	1.629	1.554	4.06	19.917	3.87	4.661	0.651	0.735	2.921	0.272	0.845	0.49	0.723	0.586	0.723	0.586	1.824	0.78
27	10.504	5.801	27.063	24.254	18.755	15.348	34.845	14.668	12.278	6.651	11.33	7.127	5.458	10.504	5.801	6.132	11.43	0.733	12.13	4.076	16.857	1.924	1.356	7.523	20.963	8.985	5.378	0.893	1.088	2.873	0.47	1.232	0.544	0.208	0.319	0.208	0.319	1.309	0.642
32	14.32	13.297	36.12	45.302	28.419	31.809	55.984	23.909	18.207	12.082	14.028	12.137	10.392	13.125	13.297			1.294	21.507	7.104	19.461	3.273	3.839	8.752	27.537	15.05	9.156	1.045	1.004	2.426	0.964	1.521	0.732
Figure 5j
LDHB WT	LDHB KO	LDHB WT 24Gy	LDHB KO 24Gy
5.79641	3.66696	-1.01955	-0.286272
4.17117	3.03753	3.78986	0.809013
6.12412	3.03753	0.92416	-0.457102
4.33591	2.24048	1.83588	0.131683
4.48936	5.79641	1.13511	-0.326605
7.49637	4.17117	1.10136	0.636252
4.64261	2.15588	2.24956	-1.69617
7.33259	5.29071	2.94829	-0.817014
6.56142		2.40964	-1.69617
		3.2533	-0.817014
			-0.424649
			-0.741005
p value
LDHB WT vs LDHB KO	0.00735213
LDHB WT vs LDHB WT 24Gy	1.16532e-05
LDHB KO vs LDHB KO 24Gy	5.99421e-08
LDHB WT 24Gy vs LDHB KO 24Gy	7.47184e-05
[truncated: 21 more columns]

## Sheet: Figure S1
Figure S1a
A549 siCTRL	A549 siLDHB	p value
2157.89	3403.1	0.00305955
1815.13	2901.31
1864.99	3050.97
H358 siCTRL	H358 siLDHB
500.4	950.58	1.62123e-05
483.06	954.97
457.93	999.22
Figure S1c
A549 siCTRL	A549 siLDHB	H460 siCTRL	H460 siLDHB
6.43	60.9	8.95	36.6
7.65	55.3	8.03	28.4
7.38	63.1	8.78	21.9
8.13	29.7	7.47	24.3
6.44	26.8	9.1	39.5
7.01	41.6
p value	0.000126045		0.000231365
Figure S1e		Figure S1f		Figure S1g
H2452 siCTRL	H2452 siLDHB	SU86.6 siCTRL	SU86.6 siLDHB	CAL-85-1 siCTRL	CAL-85-1 siLDHB
8.29	26.3	8.46	15.4	7.75	29.1
7.9	26.2	7.66	15.7	7.3	20.5
8.73	26.6	7.63	13.7	8.1	21.4
				9.25	19.3
p value	2.91319e-07		0.000496126		0.000676423
Figure S1h
H460 siCTRL	H460 siLDHB	H358 siCTRL	H358 siLDHB	H226 siCTRL	H226 siLDHB	H1650 siCTRL	H1650 siLDHB	H2009 siCTRL	H2009 siLDHB	DMS114 siCTRL	DMS114 siLDHB	PF139 siCTRL	PF139 siLDHB
7.39	35.7	8.43	48.6	8.64	29.7	8.91	22.7	8.08	17	5.62	25.6	8.34	14.1
6.11	44.8	8.99	46.7	7.61	24.9	8.63	33.6	8.53	17.6	8.26	17.8	8.83	15
10.6	49.5	9.02	49.4	7.58	27.8	9.23	34.7	8.23	18.1	7.53	21.3	9.63	15.2
						8.46	23	9.06	26.4
p value	0.00116319		1.13863e-06		0.0001706		0.00095315		0.00229551		0.00378857		0.000322694
Figure S1j
HT1080siCTRL	HT1080siLDHB	siCTRL	siLDHB
0.991181	1.32135	0.819889	1.48202
0.930886	1.32163	1.07675	1.47142
1.07793	1.40838	1.10336	1.54725
p value	0.00245025		0.00587194
Figure S1l												Figure S1m		Figure S1n				Figure S1o				Figure S1p
A549 siCTRL	A549 siLDHB	H358 siCTRL	H358 siLDHB	H460 siCTRL	H460 siLDHB	H1650 siCTRL	H1650 siLDHB	H2009 siCTRL	H2009 siLDHB	DMS114 siCTRL	DMS114 siLDHB	PF139 siCTRL	PF139 siLDHB	MSTO-211H siCTRL	MSTO-211H siLDHB	H2452 siCTRL	H2452 siLDHB	PANC-1 siCTRL	PANC-1 siLDHB	Su86.86 siCTRL	Su86.86 siLDHB	CAL-185 siCTRL	CAL-185 siLDHB
85.9748	34.0981	105.974	49.5775	97.78	65.13	95.097	50.554	98.45	66.88	102.297	58.6082	101.39	44.106	85.489	12.458	101.42	58.927	105.9	77.8	112.6	54.07	119.689	52.1965
88.5869	29.8976	93.1028	48.8898	102.94	66.77	98.3	45.824	106.74	62.14	108.022	57.9267	109.98	44.72	87.188	13.337	107.34	67.725	106.1	69.2	97.52	51.83	104.553	58.2668
108.025	30.7448	98.4083	47.809	92.2	69.5	106.5	46.686	102.21	58.29	98.2075	53.7691	108.86	44.629	100.43	13.267	112.81	57.503	108.8	73.9	107.8	50.73	112.26	54.6725
97.2114	30.133	100.373	49.2828	106.31	70.29	92.831	52.402	96.1	58.23	109.317	54.587	93.433	46.07	113.2	11.215	91.676	50.31	99.5	70.5	93.27	48.88	101.518	54.4329
98.2468	26.0266	102.044	52.0338	100.2	67.19	96.107	54.915	96.5	63.41	100.32	53.2238	96.85	45.296	107.65	10.944	95.181	52.501	94.3	70.1	94.21	44.59	93.5703	54.5926
97.2232	29.8623	102.338	52.7216	100.57	63.71	97.339	57.108	97.94	59.8	91.8689	55.882	96.903	46.364	114.48	12.14	102.7	57.831	85.5	71.7	94.21	47.26	100.24	52.1166
101.624	27.6385					95.935	50.776					91.725	43.54	101.52	12.059	95.108	53.195					95.9664	50.4792
91.2931	25.5206					104.41	54.176					97.864	45.542	106.77	12.419	99.744	50.968					101.957	53.0351
111.472	26.7561					100.12	44.444					97.971	46.113	93.414	12.92	95.874	25.389					87.4201	51.8371
106.789	25.9795					109.16	49.667					95.729	46.396	97.722	13.581	97.408	24.98					86.5415	46.6054
112.907	30.0741					104.26	53.486					109.08	46.108	92.199	11.991	100.88	25.235					97.6038	48.5623
100.671	26.6267																					98.8019	48.0831
p value	1.93088e-18		1.67426e-10		3.69654e-08		2.19105e-16		7.27567e-09		1.40633e-08		2.10135e-17		6.56452e-18		1.18874e-09		2.80199e-05		7.37243e-08		1.3477e-07
Figure S1r
A549siCTRL	A549siLDHB	MSTO-211HsiCTRL	MSTO-211HsiLDHB	HT1080siCTRL	HT1080siLDHB	PANC-1siCTRL	PANC-1siLDHB
1.03	0.92	0.96	0.7	0.99	0.93	1.04	1.33
1	0.9	1	0.71	0.97	0.99	0.94	1.19
0.97	0.86	1.04	0.71	1.04	0.86	1.02	1.11
0.95	0.98					1.04235	1.33553
0.99	0.97					0.957646	1.32563
1.06	1					0.890457	1.32373
1	1.09896					1.05025	1.49087
						1.05929	1.40467
p value	0.257723		0.000230415		0.162911		1.0949e-05
Figure S1s
siCTRL	siLDHB
3.42857	30.6452
6.89655	32.9114
6.57895	31.5789
p value	3.50766e-05
Figure S1t
H358				H460 siCTRL
siCTRL	siLDHB	siCTRL+2uM FER1	siLDHB+2uM FER1	siCTRL	siLDHB	siCTRL+3uM FER1	siLDHB+3uM FER1
83	27	82	54	197	128	212	162
81	37	94	42	235	117	199	166
71	28	100	52	195	108	196	152
p value
siCTRL vs siLDHB	0.000619213			siCTRL vs siLDHB	0.00303654
siCTRL vs siCTRL FER1	0.101982			siCTRL vs siCTRL FER1	0.656735
siLDHB vs siLDHB FER1	0.0187917			siLDHB vs siLDHB FER1	0.00402609
siCTRL FER1 vs siLDHB FER1	0.00272898			siCTRL FER1 vs siLDHB FER1	0.0027682

## Sheet: Figure S2
Figure S2a
RSL3(uM)	H358 siCTRL			H358 siLDHB			H358 siCTRL+FER1			H358 siLDHB+FER1			p value
0	100	100	100	100	100	100	100	100	100	100	100	100	p<0.0001
0.0001	99.2059	105.932	99.645	98.7953	94.7831	104.225	99.7031	105.001	99.8941	100.723	99.8386	101.86
0.03125	104.395	93.2793	106.315	100.436	83.071	89.7952	102.416	86.3422	101.986	102.158	96.8526	97.449
0.0625	102.173	108.139	98.325	85.082	85.3491	93.4236	104.933	98.9923	105.017	98.6832	99.8386	95.7616
0.125	99.0571	111.67	97.04	80.3657	52.8824	78.1701	99.8111	106.121	93.2161	95.9703	107.203	98.7245
0.25	77.3311	73.1446	76.26	55.622	48.674	57.4382	93.5686	100.241	97.7233	97.5346	93.3824	97.1434
0.5	59.4651	58.5775	58.935	48.445	41.7616	49.1072	100.479	99.5765	101.933	99.1089	99.8487	99.442
1	46.4792	43.0337	43.435	32.7922	34.7448	31.9082	74.1193	80.6711	78.0335	86	84.6262	72.3374
RSL3(uM)	H2009 siCTRL			H2009 siLDHB			H2009 siCTRL+FER1			H2009 siLDHB+FER1			p value
0	103.7	97.73	90.7	105.1	104.5	93.39	97.46	105.6	94.4	107	101.4	91.57	p<0.0001
0.0001	112.8	106.5	93.07	104.4	108.8	94.31	104.1	103	104.7	115.8	113.3	99
0.03125	113.1	112.9	91.33	107.2	105.6	99.36	106.3	108.9	97.31	113.9	105.4	93.69
0.0625	109.1	103.1	85.88	106.2	103.4	89.02	99.43	105	97.62	110.9	103.9	89.62
0.125	102.1	91.88	92.91	96.76	97.14	90.86	98.17	99.75	96.36	105.2	99.97	99.26
0.25	95.59	83.11	98.67	94.84	87.71	79.2	92.35	97.31	88.26	102.2	99.79	100.2
0.5	51.42	45.51	71.44	29.9	27.56	16.21	90.15	96.21	94.95	103.6	96.7	87.41
1	43.97	40.12	53.57	17.47	12.3	14.74	87.32	95.5	94.32	89.62	88.74	83.96
RSL3(uM)	H2228siCTRL			H2228siLDHB			H2228siCTRL+FER1			H2228siLDHB+FER1			p value
0	100	100	100	100	101.14	100	100	100	100	100	100	100	p<0.0001
0.0001	96.1148	94.1368	100	96.3488	99.4997	97.8686	100.39	96.7897	99.4895	99.1808	96.3271	99.0677
0.00625	100.899	99.1431	90.9451	102.146	97.7518	96.4998	102.107	95.1221	95.8241	102.313	102.04	96.8732
0.0125	94.496	97.2298	97.3187	81.9817	84.4399	87.2116	97.2296	97.7382	96.0859	98.5784	102.519	100.478
0.025	97.5538	94.7413	97.4506	81.4776	73.3446	77.7278	93.4836	97.5037	97.264	91.3902	98.1926	90.7561
0.05	82.1209	77.9909	83.4945	64.2983	53.0664	54.4388	94.8884	95.7995	98.1368	91.1051	94.447	90.4036
0.1	4.93924	6.25411	5.22637	1.21202	1.29002	1.13023	91.0644	91.8909	85.4824	88.0932	91.5726	79.7385
0.2	0.554001	0.762983	0.275605	0.380962	0.604165	0.279625	76.1197	74.6409	76.4062	72.8694	77.7736	78.1637
RSL3(uM)	PF139 siCTRL			PF139 siLDHB			PF139 siCTRL+FER1			PF139 siLDHB+FER1			p value
0	100	100	100	100	100	100	100	100	100	100	100	100	p<0.0001
0.0001	100.765	96.5379	99.2112	94.6241	92.6576	97.0954	99.3414	99.9696	97.3307	98.2241	99.6716	99.2882
0.03125	91.695	94.1883	95.2075	69.5173	68.3763	66.4893	99.4315	98.3786	98.1076	99.2688	94.1989	98.0346
0.0625	37.0689	39.2092	37.1245	13.2797	15.9279	14.4236	99.5441	98.4799	95.8493	95.1163	96.5671	97.5885
0.125	7.36936	7.83606	7.11044	1.85965	3.72841	2.97132	99.3583	97.9226	95.8493	96.84	92.4078	94.2526
0.25	1.83453	2.54068	1.67279	1.32301	2.25067	1.12214	98.3058	99.0373	98.3334	100.836	97.1542	96.4942
0.5	1.5435	1.60832	0.946618	1.55845	1.83182	0.789284	99.6398	97.5679	97.5204	97.1664	97.4825	91.8942
1	1.37859	1.59385	0.731576	1.47076	1.70566	0.3094	86.3336	83.7706	82.2637	83.756	84.0693	83.151
RSL3(uM)	H520siCTRL			H520siLDHB			H520siCTRL+FER1			H520siLDHB+FER1			p value
0	100	100	100	100	100	100	100	100	100	100	100	100	p<0.0001
0.0001	99.8527	103.114	97.7967	101.234	100.157	100.26	101.345	102.361	102.228	100.512	102.269	101.253
0.25	100.54	101.705	99.0736	103.961	98.5192	99.8699	101.657	101.025	94.7533	100.331	100.368	100.143
0.5	101.448	103.188	105.258	100.617	98.2357	100.325	101.153	101.693	102.468	100.782	101.41	99.1407
1	102.725	102.521	103.931	97.9871	98.4877	97.9838	98.8951	102.885	102.947	99.9699	100.95	97.0641
2	100.957	101.779	103.906	86.754	84.8142	84.5855	98.3907	102.527	103.426	95.9677	100.184	99.1049
4	85.736	81.315	87.0056	65.2618	64.871	65.236	96.2529	96.352	95.9032	92.6877	97.4556	96.0258
8	36.8037	33.7126	35.0179	31.5754	29.7673	30.3679	79.9745	80.2528	79.0035	78.1505	75.7144	77.2934
RSL3(uM)	H460 siCTRL			H460 siLDHB			H460 siCTRL+FER1			H460 siLDHB+FER1			p value
0	100	100	100	100	100	100	100	100	100	100	100	100	p<0.0001
0.0001	102.408	102.324	101.375	100.096	94.7219	100.09	101.74	98.6848	97.3981	98.4727	98.3315	99.8102
0.25	92.3354	95.0036	97.385	95.3194	92.2171	94.1339	97.5107	96.5512	88.2229	100.032	91.6577	90.8607
0.5	102.408	98.6638	87.265	99.8718	90.249	87.5758	101.95	95.9082	84.1146	106.239	97.8063	85.8325
1	97.2102	102.266	89.655	100.192	107.544	87.636	100.33	97.6618	87.6204	99.5126	101.329	92.6316
2	92.0417	98.6638	94.125	90.8632	92.0382	87.7864	96.0711	100.555	97.9459	94.8656	96.6322	93.3906
4	92.4235	107.378	94.775	77.5908	79.335	77.8591	97.4207	107.394	88.6611	93.5332	93.1098	91.841
8	83.0556	83.907	85.745	47.2375	43.5873	39.5817	94.8714	89.186	98.028	90.3616	85.7995	86.7717
RSL3(uM)	LU99 siCTRL			LU99 siLDHB			LU99 siCTRL+FER1			LU99 siLDHB+FER1			p value
0	100	100	100	100	100	100	100	100	100	100	100	100	p<0.0001
0.0001	96.4755	102.883	100.8	95.7584	94.8627	92.5687	101.836	101.598	103.236	91.6649	95.2037	95.5767
0.03125	99.1765	99.7084	97.065	76.3164	75.6129	92.0674	101.74	98.2768	98.3021	103.218	90.1226	96.7063
0.0625	95.4544	99.3197	97.39	57.7127	53.2707	66.1758	102.642	98.9661	102.21	93.7905	96.5544	96.3646
0.125	89.1629	101.004	98.12	55.0396	54.1773	63.0107	103.157	97.1176	99.7758	101.181	87.9266	97.1524
0.25	72.0674	83.3481	82.065	41.2101	42.0191	48.6789	97.1326	94.5484	97.341	94.6269	94.3308	91.4382
0.5	67.1924	71.167	67.035	35.8046	39.4806	40.8544	99.1301	100.815	93.5608	93.5444	90.3799	86.0563
1	53.012	60.4599	54.585	35.923	35.7737	38.9573	86.2108	86.5277	90.165	80.2791	85.1425	82.3639
RSL3(uM)	H1299 siCTRL			H1299 siLDHB			H1299 siCTRL+FER1			H1299 siLDHB+FER1			p value
0	100	100	100	100	100	100	100	100	100	100	100	100	p<0.0001
0.0001	99.9562	100	98.4744	100	99.9419	98.125	99.1931	100.974	99.5852	100.541	99.2711	98.6949
0.03125	95.0522	102.159	106.955	94.4789	86.1092	98.35	96.3261	97.3561	101.799	98.5607	91.6732	99.3297
0.0625	99.6935	84.2585	92.6861	70.5104	64.5064	60.07	100.954	94.4104	111.459	99.789	93.2601	100.878
0.125	77.0912	71.8433	87.71	45.8374	50.0755	52.865	93.1316	95.7104	114.259	95.3304	95.4525	112.279
0.25	44.9217	35.4569	50.8938	24.5149	21.8177	30.72	94.4322	96.1048	105.434	98.8475	88.7911	101.24
0.5	28.5283	25.5837	30.563	16.7889	12.6597	15.125	93.872	94.834	98.6986	92.9226	89.0098	101.964
1	11.5393	17.1381	17.6359	6.65162	7.32869	6.845	93.9765	73.4541	80.8414	94.2591	78.67	87.1866
RSL3(uM)	DMS114 siCTRL			DMS114 siLDHB			DMS114 siCTRL+FER1			DMS114 siLDHB+FER1			p value
0	106.3	96.1	97.63	106.4	96.31	97.3	105.4	95.7	98.91	102.4	93.6	104	p<0.0001
0.0001	103.1	100.6	98.13	103.6	92.97	97.3	104.1	94.74	96.88	101.8	96.33	93.46
0.03125	95.76	94.8	95.65	88.13	96.12	93.89	96.04	95.81	98.01	94.41	93.6	95.37
0.0625	91.69	95.82	94.12	97.88	94.22	91.66	94.68	98.12	106.9	103.4	94.86	94.64
0.125	91.41	89.26	88.52	79.09	82.76	84.98	91.41	93.67	96.21	102.2	95.08	95.52
0.25	74.78	75.18	83.94	71.62	71.89	78.89	93.28	97.73	106.4	105.2	96.55	95.08
0.5	73.99	74.39	72.52	49.82	55.51	52.63	103.2	100.5	108.7	104.7	100	97.51
1	47.87	47.87	44.03	32	36.92	28.53	93.95	93.11	95.08	94.78	92.87	97.22
Figure S2b
RSL3(uM)	SU86.86siCTRL			SU86.86siLDHB			SU86.86siCTRL+FER1			SU86.86siLDHB+FER1			p value
0	100	100	100	100	100	100	100	100	100	100	100	100	p<0.0001
0.0001	99.9089	100.283	100.76	101.806	99.8434	101.778	104.628	107.432	105.005	93.8556	105.952	107.951
0.03125	70.2323	63.9763	52.885	14.6054	12.0216	16.7327	99.9083	101.988	99.9581	95.581	96.4729	106.031
0.0625	28.2944	21.7679	25.58	4.12738	3.40061	3.65328	99.1294	95.6921	99.848	99.2896	92.9794	105.803
0.125	6.69933	4.13127	5.505	2.33194	2.12913	1.97034	98.4879	96.3075	100.723	91.0684	96.6744	110.334
0.25	3.35513	2.76848	3.22	1.6883	1.00517	1.47543	97.2048	104.734	100.55	95.7059	94.8269	105.406
0.5	1.67233	1.8488	2.185	1.1388	1.00974	1.10007	93.4016	95.55	94.23	86.4386	88.1154	100.059
Figure S2c
RSL3(uM)	SKBR3 siCTRL				SKBR3 siLDHB				SKBR3 siCTRL+FER1				SKBR3 siLDHB+FER1				p value
0	105.3	95.67	105.2	93.75	99.16	103.7	92.76	104.4	97.2	101.3	102.8	98.68	103	100.7	98.33	98.02	p<0.0001
0.0001	102.2	105.2	106.5	92.64	98.29	98.9	93.34	106.9	95.03	95.58	95.78	99.24	101.9	104	105.3	101.9
0.03125	103.8	104.4	105	88.23	98.41	103.5	95.24	106	100.2	102.4	97.46	96.45	104.8	91.19	103.5	101.4
0.0625	95.51	103.3	103.3	99.87	88.87	83.88	81.72	83.6	96.76	101.9	94.77	103.5	93.22	90.71	88.64	102.1
0.125	91.13	96.45	91.81	90.21	84.84	82.14	81.84	82.38	106.2	102.9	92.9	95.58	99.57	95.29	105.1	102.5
0.25	72.45	73.36	79.28	79.53	51.8	56.51	53.2	55.29	99.92	104.7	97.48	104	101.8	106.8	101.9	98.49
0.5	46.73	48.88	39.93	45.49	27.05	25.34	27.38	24.92	101.4	107.6	102.9	100.4	91.46	106.5	99.44	107.9
1	26.13	29.51	27.18	25.37	17.02	17.77	13.11	13.25	87.61	89.34	90.6	85.68	85.1	86.75	85.96	87.4
Figure S2d
RSL3(uM)	LS174TsiCTRL			LS174TsiLDHB			LS174TsiCTRL+FER1			LS174TsiLDHB+FER1			p value
0	100	100	100	100	99.9994	100	100	100	100	100	98.8889	100	p<0.0001
0.0001	101.645	97.9269	101.069	95.4167	92.058	98.0999	101.953	93.527	105.049	97.9279	97.2888	99.7868
0.25	105.472	101.037	98.9861	96.481	95.7538	96.7926	106.128	105.871	96.9372	94.896	97.1555	97.1216
0.5	99.6793	95.9439	102.356	93.2315	98.123	98.8145	112.987	104.986	99.541	89.901	101.789	89.7084
1	100.197	97.7015	93.5966	86.8675	80.9847	80.496	112.49	96.4029	97.7884	93.7326	89.072	100.968
2	99.938	82.784	91.2178	56.1966	64.6471	54.4473	106.725	98.3939	95.894	92.1258	95.2888	101.96
4	70.5815	53.5933	52.1347	28.5694	26.8072	18.4679	102.202	95.518	97.5297	96.6773	97.6111	100.353
8	27.8762	19.9003	20.4759	10.6834	6.21946	4.36364	87.5049	87.8947	85.1783	82.463	86.5442	89.9462
Figure S2e
RSL3(uM)	A549 siCTRL			A549 siLDHB			A549 siCTRL+FER1			A549 siLDHB+FER1			p value
0	100	100	100	100	100	100	100	100	100	100	100	100	p<0.0001
0.0001	99.7268	98.391	96.235	95.3706	98.6702	95.33	99.7328	101.729	102.314	97.6204	99.3577	97.2309
0.03125	100.055	101.886	96.695	95.2002	99.8489	99.2659	95.6986	101.032	93.2418	94.3783	99.4862	97.0549
0.0625	103.907	100.638	95.455	101.733	96.6756	94.2686	98.4504	99.777	92.3604	98.9887	104.111	97.4071
0.125	100.219	94.1467	96.795	100.738	99.456	95.6838	98.958	96.9332	100.331	99.2861	101.445	97.6272
0.25	93.4152	87.8773	95.495	78.7558	70.5936	75.1641	100.748	99.0521	98.237	95.5681	95.825	90.5395
0.5	67.5406	68.0981	56.275	32.26	34.9553	34.6686	95.752	98.132	95.3354	88.3401	89.3731	90.5835
1	37.4829	34.6871	38.47	14.2421	11.9046	15.2545	85.466	71.7297	82.6639	71.2073	70.8138	78.7457
RSL3(uM)	HT1080 siCTRL			HT1080 siLDHB			HT1080 siCTRL+FER1			HT1080 siLDHB+FER1			p value
0	100	100	97.01	100	100	100	100	100	100	100	100	100	p<0.0001
0.0001	100.423	103.552	94.1	97.7624	102.135	96.9132	101.326	102.008	101.406	97.7511	99.375	99.8242
0.015625	102.623	98.0551	98.38	83.2182	93.5607	95.3012	100.98	101.673	100.875	100.321	97.4998	99.5079
0.03125	101.297	95.7438	97.32	33.042	35.4885	29.3911	102.046	101.757	98.8124	98.5365	102.27	96.344
0.0625	65.8993	79.6775	86.66	5.25128	6.8697	5.9589	101.585	101.088	100.094	101.499	101.678	97.7502
0.125	17.1626	20.3957	19.67	1.4947	2.4798	2.44852	100.634	102.928	100.219	101.464	104.211	95.8167
0.25	5.29647	6.38424	7.5	0.529348	1.34207	1.38837	103.718	101.367	100.25	98.1081	99.6381	94.4105
0.5	2.38451	2.99904	3.57	0.459024	1.17748	0.924326	97.2041	102.287	95.4682	87.8631	88.0255	90.5436
ML162(uM)	PANC1 siCTRL			PANC1 siLDHB			PANC1 siCTRL+FER1			PANC1 siLDHB+FER1			p value
0	100	100	100	100	100	100	100	100	100	100	100	100	p<0.0001
0.0001	94.677	97.5619	100.805	100.239	98.9853	95.2124	98.1017	92.8656	100.342	99.5233	93.5549	99.5671
0.03125	94.7528	95.9719	94.655	66.4478	66.9089	68.8805	95.845	95.433	97.7074	100.794	95.0234	100.359
0.0625	89.6194	86.2549	91.655	57.9502	52.6054	58.8401	96.8814	98.4002	98.5476	96.4689	97.4437	98.279
0.125	81.7929	79.6474	79.285	37.9104	35.9453	41.2098	93.5303	95.8587	98.3496	91.5961	97.1718	95.2911
0.25	43.8488	49.0831	43.87	19.8408	17.1576	20.3122	94.5085	97.0327	95.1808	93.2557	96.4375	96.2308
0.5	3.44039	3.36031	3.475	3.0209	3.3222	2.59235	96.8814	96.0651	94.1665	89.0537	90.2371	93.0739
1	2.16842	2.06	1.2	2.12736	1.71511	1.33872	87.1283	82.6607	75.5618	78.5664	67.4209	77.8808
ML162(uM)	MSTO siCTRL				MSTO siLDHB				MSTO siCTRL+FER1				MSTO siLDHB+FER1				p value
0	101.42	98.5802	101.985	98.0146	96.484	103.516	102.085	97.9145	99.7412	100.259	104.781	95.2187	100.359	99.6407	99.2911	100.709	p<0.0001
0.0001	100.249	101.888	97.3704	97.5281	98.7001	98.274	97.8979	94.9351	99.7556	99.6549	103.74	102.875	99.4642	98.2414	103.321	102.201
0.03125	101.244	100.776	102.958	101.933	88.7276	82.2212	84.9378	83.2991	104.889	98.1595	103.404	98.8708	100.536	99.7416	103.022	99.5
0.0625	98.0825	99.0632	101.801	102.866	64.9184	66.3532	45.2463	66.0851	99.2092	99.0654	106.159	97.317	99.792	97.3085	100.351	95.6045
0.125	43.6898	44.2607	47.9725	54.8359	11.1914	9.55777	7.01801	8.03761	98.1452	99.2811	101.45	98.9829	96.1991	97.9766	96.6195	99.5746
0.25	7.14014	6.99376	4.96476	5.9088	1.04272	1.476	1.63202	1.4036	91.9768	93.7022	87.5943	94.6901	96.01	96.8924	99.709	99.9925
0.5	1.99801	2.29076	2.4219	1.99195	0.633586	0.987314	1.08249	1.11725	90.7114	94.7231	99.9439	92.1273	93.3752	91.4211	96.3209	96.6642
1	1.23833	1.29834	1.36347	0.933523	0.417655	0.612277	0.69518	0.794492	96.8799	92.48	94.8984	96.5161	90.9169	92.9592	97.6344	97.0821
Figure S2f
RSL3(uM)	A549siCTRL			A549siLDHA			A549siCTRL+FER1			A549siLDHA+FER1
0	100	100	100	100	100	100	100	100	100	100	100	100	p value
0.0001	101.889	103.916	98.53	101.767	100.274	99.1364	99.4516	97.3974	97.3974	101.201	98.5825	105.468	p<0.0001
0.03125	99.4984	104.485	97.52	97.1016	98.4452	97.8124	98.4415	99.5564	99.5564	96.1129	102.157	98.038
0.0625	101.475	100.726	100.52	104.306	99.5732	99.4243	101.27	98.3734	98.3734	103.716	102.558	101.094
0.125	93.626	97.9787	95.775	96.6324	99.3293	100.835	99.3362	93.7892	93.7892	93.6549	97.7814	101.061
0.25	91.2947	92.7358	93.635	96.6876	102.165	99.6834	96.9406	95.8595	95.8595	100.143	98.3976	99.1316
0.5	79.3434	80.0709	82.86	91.8018	91.1896	91.048	89.6673	93.1977	93.1977	93.6263	94.022	97.1696
1	61.7262	63.6475	68.355	77.6412	82.867	81.8657	82.4806	81.9296	81.9296	85.9378	87.3969	91.5087
RSL3(uM)	HT1080siCTRL			HT1080siLDHA			HT1080siCTRL+FER1			HT1080siLDHA+FER1			p value
0	100	100	100	100	100	100	100	100	100	100	100	100	p=0.0519
0.0001	99.9628	98.7409	100.3	102.713	101.493	102.938	100.576	100.136	98.0145	101.353	94.5387	100.384
0.03125	97.3205	101.043	98.685	97.4862	100.314	95.8255	95.8275	99.147	98.195	100.93	98.993	96.278
0.0625	95.7575	100.468	100.45	93.0569	100.55	93.7383	98.3814	96.7245	100.578	97.3812	96.2042	95.8176
0.125	97.0972	99.0287	99.175	91.4209	102.436	93.6996	98.7051	94.7113	98.4838	99.6072	96.2816	96.9687
0.25	86.2677	82.5887	87.06	90.6229	85.6963	79.5527	98.6331	96.7927	101.047	99.3453	94.926	99.5779
0.5	64.4226	64.7097	68.945	72.547	64.4648	69.016	97.9137	96.1103	99.4946	93.191	96.5528	95.242
1	31.2121	31.9052	39.595	54.0641	47.8544	52.5731	91.655	90.5828	91.5528	93.6712	90.7816	92.6328
RSL3(uM)	PANC-1siCTRL			PANC-1siLDHA			PANC-1siCTRL+FER1			PANC-1siLDHA+FER1			p value
0	100	100	100	100	100	100	100	100	100	100	100	100	p=0.1737
0.0001	102.106	93.7734	101.99	104.485	101.744	101.537	98.0396	93.8414	104.986	100.12	103.74	101.974
0.03125	96.1372	101.171	104.59	96.1693	102.861	86.2653	97.2887	103.184	101.195	98.6278	100.724	102.59
0.0625	81.5389	85.1367	86.72	78.6156	77.1706	85.0699	95.4868	103.794	102.408	98.4426	94.222	91.7604
0.125	48.2638	58.7743	43.9	68.2386	59.2288	61.5037	95.5035	101.095	99.0843	93.2803	96.4415	91.1807
0.25	9.2932	12.1139	12.355	20.8025	24.561	22.4708	92.4585	93.7746	102.086	75.1579	89.5054	83.1385
0.5	4.6918	6.55027	5.71	5.62129	7.09444	4.42658	94.761	92.3707	78.057	73.0015	86.2364	75.1826
1	1.26464	1.32697	0.455	3.56407	4.73413	2.80305	85.9681	73.4771	77.6585	72.6748	74.8734	69.9156
RSL3(uM)	MSTO-211HsiCTRL			MSTO-211HsiLDHA			MSTO-211HsiCTRL+FER1			MSTO-211HsiLDHA+FER1			p value
0	100	100	100	100	100	100	100	100	100	100	100	100	p<0.0001
0.0001	95.144	98.5106	98.935	101.107	99.7284	98.7548	101.963	102.749	94.0637	101.509	94.8444	93.947
0.03125	99.8286	91.5897	97.07	101.203	99.1852	98.0365	98.6142	100.982	90.6663	96.4783	101.514	98.5729
0.0625	98.8007	92.7862	102.68	101.637	98.3252	100.575	100.427	96.3065	97.794	102.428	100	98.0857
0.125	94.7425	89.1421	96.665	101.107	95.4735	96.1208	95.1152	94.5978	95.817	98.8003	95.2228	95.4726
0.25	83.585	74.0592	75.53	103.418	92.0333	97.797	95.5251	93.1543	89.6621	99.0906	98.108	95.0789
0.5	32.4285	28.17	31.625	88.3556	77.7386	80.1921	96.322	94.0883	88.5019	100.784	96.358	96.8013
1	12.7904	8.65356	9.275	76.8172	67.4045	66.6389	98.2043	90.0127	91.0825	100.058	96.3107	99.4095
Figure S2h
A549siCTRL	A549siLDHA	HT1080siCTRL	HT1080siLDHA	PANC-1siCTRL	PANC-1siLDHA	MSTO-211HsiCTRL	MSTO-211HsiLDHA
1	0.775827	1	1.04447	1	0.950907	1	1.73816
1	0.604894	1	0.714654	1	0.815246	1	1.14312
1	0.556546	1	0.933311	1	1.25718	1	1.20942
		1	0.617823	1	1.16678	1	1.9635
		1	0.645836	1	1.12403
p value	0.00598266	p value	0.0379286	p value	0.451706	p value	0.0428623
Figure S2i
RSL3(uM)	HT1080siCTRL			HT1080siLDHB			HT1080siLDHB+TEMPO			HT1080siLDHB+mitoTEMPO			HT1080siLDHB+FER1
0	100	100	100	100	100	100	100	100	100	100	100	100	100	100	100
0.0001	100.965	99.9835	101.397	99.5236	100.589	100.181	103.419	100.218	102.135	100.555	98.9896	103.578	100.77	98.7172	101.28
0.03125	101.019	99.5907	101.991	99.583	99.8156	102.851	101.143	101.818	100.146	103.002	99.7259	103.874	98.82	100.356	102.127
0.0625	101.757	95.6833	95.2006	99.8451	94.9653	96.4439	100.042	100.713	100.648	99.8046	95.6133	101.103	95.3116	99.3779	101.382
0.125	93.0877	94.9964	92.5532	90.1051	84.7174	76.6007	101.53	98.5684	99.5321	100.183	95.8762	102.424	96.573	97.2322	102.47
0.25	87.304	84.075	85.5705	63.9446	62.3403	39.6953	97.2743	98.9241	99.3464	98.1993	91.1419	95.7275	96.8277	96.8051	100.013
0.5	43.3798	53.1067	49.0521	16.477	17.1934	15.037	96.6195	98.4014	96.9687	96.4437	88.5867	89.3318	97.1788	95.333	99.7729
1	23.616	23.7338	22.2561	9.7776	9.10727	8.84176	96.4202	97.8744	97.7207	88.3176	85.7922	86.1073	96.2023	96.9398	97.7536
RSL3(uM)	MSTO-211HsiCTRL			MSTO-211HsiLDHB			MSTO-211HsiLDHB+TEMPO			MSTO-211HsiLDHB+mitoTEMPO			MSTO-211HsiLDHB+FER1
0	100	100	100	100	100	100	100	100	100	100	100	100	100	100	100
0.0001	99.3425	98.2062	99.9166	97.9507	97.5776	101.196	103.754	99.3363	103.007	100.391	99.4791	100.671	98.0651	100.738	100.942
0.015625	95.475	93.8573	100.614	99.2755	98.2614	93.2843	100.332	97.8112	101.658	98.9008	98.7307	101.022	97.754	100.458	99.5303
0.03125	96.6856	89.1351	99.4056	64.5544	75.4727	75.2673	100.805	99.1089	101.534	100.696	97.0622	99.0638	97.681	97.91	98.0573
0.0625	94.66	80.7718	86.2376	34.0469	58.587	52.8698	95.7672	96.4569	97.128	98.4938	95.7767	93.6758	94.7365	97.272	97.6093
0.125	85.4234	62.9175	72.2394	10.9875	14.0156	13.7306	97.3674	98.0158	94.9623	96.9863	98.2846	93.1206	95.3986	97.6388	96.9574
0.25	47.46	43.4888	39.522	4.99549	6.88452	8.66793	95.6143	94.4557	93.3944	90.0624	91.7295	93.0727	95.2527	95.8556	96.9899
0.5	20.3643	19.5038	20.6204	3.89345	4.2284	4.35467	95.6961	97.0089	96.5852	86.0816	84.856	87.2581	95.7689	95.6446	96.0972
Figure S2j
A549
	DMSO			RSL3			RSL3_mitoTEMPO
siCTRL	1.00636	0.974576	1.01695	0.631356	0.576271	0.525424	0.699153	0.561441	0.603814
siLDHB	1.06965	1.00746	0.920398	0.378109	0.393035	0.38806	0.497512	0.485075	0.472637
p value
siCTRL DMSO vs RSL3	0.000219696
siCTRL DMSO vs RSL3+mitoTEMPO	0.000897995
siCTRL RSL3 vs RSL3 mitoTEMPO	0.438426
siCTRL RSL3 vs siLDHB RSL3	0.00346206
siLDHB DMSO vs RSL3	0.000147479
siLDHB DMSO vs RSL3+mitoTEMPO	0.000303459
siLDHB RSL3 vs RSL3+mitoTEMPO	0.000302599
siCTRL vs siLDHB RSL3+mitoTEMPO	0.029976
HT1080
	DMSO			RSL3			RSL3_mitoTEMPO
siCTRL	0.962963	1	1.03704	0.422222	0.451852	0.459259	0.722222	0.703704	0.851852
siLDHB	0.992647	0.955882	1.04779	0.272059	0.279412	0.25	0.863971	0.790441	1.01103
p value
siCTRL DMSO vs RSL3	2.13056e-05
siCTRL DMSO vs RSL3+mitoTEMPO	0.00934266
siCTRL RSL3 vs RSL3 mitoTEMPO	0.00278611
siCTRL RSL3 vs siLDHB RSL3	0.00024714
siLDHB DMSO vs RSL3	1.29899e-05
siLDHB DMSO vs RSL3+mitoTEMPO	0.190901
siLDHB RSL3 vs RSL3+mitoTEMPO	0.000687003
siCTRL vs siLDHB RSL3+mitoTEMPO	0.180936
MSTO-211H
	DMSO			RSL3			RSL3_mitoTEMPO
siCTRL	1.01099	1.07692	0.901099	0.395604	0.461538	0.307692	0.395604	0.351648	0.417582
siLDHB	1	1.05128	0.923077	0.0512821	0.153846	0.102564	0.25641	0.307692	0.410256
p value
siCTRL DMSO vs RSL3	0.000862044
siCTRL DMSO vs RSL3+mitoTEMPO	0.000375871
siCTRL RSL3 vs RSL3 mitoTEMPO	1
siCTRL RSL3 vs siLDHB RSL3	0.00592411
siLDHB DMSO vs RSL3	4.83602e-05
siLDHB DMSO vs RSL3+mitoTEMPO	0.000340351
siLDHB RSL3 vs RSL3+mitoTEMPO	0.0147206
siCTRL vs siLDHB RSL3+mitoTEMPO	0.266464

## Sheet: Figure S3
Figure S3a
HT1080siCTRL	HT1080siLDHB	MSTO-211HsiCTRL	MSTO-211HsiLDHB	A549siCTRL	A549siLDHB	PANC-1siCTRL	PANC-1siLDHB
1	1.59218	1	1.45739	1	1.25333	1	2.21609
1	1.4448	1	1.80936	1	1.17041	1	2.49591
1	1.46371	1	1.21908	1	1.51873	1	1.32603
1	2.24813	1	1.36845	1	1.41059
1	1.45175
1	2.25182
p value	0.00101517	p value	0.0100958	p value	0.00492136	p value	0.045413
Figure S3b
HT1080siCTRL	HT1080siLDHB	MSTO-211HsiCTRL	MSTO-211HsiLDHB	A549siCTRL	A549siLDHB	PANC-1siCTRL	PANC-1siLDHB
1	0.395831	1	0.535401	1	0.0775324	1	0.257082
1	0.257101	1	0.590585	1	0.548206	1	0.258348
1	0.216022	1	0.531686	1	0.459273	1	0.311993
		1	0.510553	1	0.325503
				1	0.448139
				1	0.273257
p value	0.000198519	p value	1.77579e-07	p value	2.82191e-06	p value	2.3297e-06
Figure S3i
mito lipidperoxidation
sgNTC_siCTRL	sgNTC_siLDHB	sgGPX4-3_siCTRL	sgGPX4-3_siLDHB	sgGPX4-3_siLDHB+FER1	sgGPX4-3_siLDHB+mitoTEMPO
8.65	21	18.1	65.6	19.5	17.7
7.07	23.2	19.7	64.7	16.1	13.7
8.39	20.3	22.7	67.8	15.7	13.6
p value
sgNTC siCTRL vs sgNTC siLDHB	0.000176982
sgNTC siCTRL vs sgGPX4 siCTRL	0.00107092
sgNTC siLDHB vs sgGPX4 siLDHB	3.93834e-06
sgNTC siLDHB vs sgGPX4 siCTRL	0.453244
sgGPX4 siCTRL vs sgGPX4 siLDHB	9.55165e-06
sgGPX4 siLDHB vs sgGPX4 siLDHB FER1	5.50592e-06
sgGPX4 siLDHB vs sgGPX4 siLDHB mitoTEMPO	6.26839e-06
PI stainning
sgNTC siCTRL	sgNTC siLDHB	sgGPX4 siCTRL	sgGPX4 siLDHB	sgGPX4 siLDHB+FER1	sgGPX4 siLDHB+mitoTEMPO
1.53	2.83	2.58	13.5	3.25	2.68
1.84	3.82	2.23	12	3.17	4.89
1.41	2.67	2.49	13.9	2.28	3.56
p value
sgNTC siCTRL vs sgNTC siLDHB	0.0166234
sgNTC siCTRL vs sgGPX4 siCTRL	0.00711761
sgNTC siLDHB vs sgGPX4 siLDHB	0.000123858
sgGPX4 siCTRL vs sgGPX4 siLDHB	5.35445e-05
sgGPX4 siLDHB vs sgGPX4 siLDHB FER1	9.89393e-05
sgGPX4 siLDHB vs sgGPX4 siLDHB mitoTEMPO	0.000401875
Figure S3k
RSL3(uM)	COR-L105			COR-L105 LDHB OE			COR-L105+FER1			COR-L105 LDHB OE+FER1
0	99.2864	101.467	98.8899	97.4193	102.177	100.808	98.1317	98.7302	102.204	103.181	98.2095	97.2192
0.0001	98.6917	102.205	98.5155	99.9757	102.299	100.047	98.0569	99.4891	101.99	103.464	94.8143	99.4826
0.015625	71.1592	74.8926	73.2847	100.442	104.155	98.9004	99.286	103.155	100.526	102.504	97.6638	98.836
0.03125	37.3604	39.2216	36.5455	81.8885	84.9317	80.6204	100.547	104.064	105.603	101.049	100.827	97.1081
0.0625	19.167	21.2044	20.6097	48.5342	49.0312	45.1764	95.278	100.259	102.044	100.119	95.8854	99.2301
0.125	17.3939	17.8564	19.7947	33.125	28.9963	27.2211	95.9192	95.9727	99.9487	98.7349	96.1279	99.0077
0.25	13.8477	16.1384	14.1341	24.9183	26.3893	26.3284	96.3575	94.9359	95.0321	100.968	93.0258	96.4614
0.5	9.77401	10.1804	10.3335	18.1014	22.4634	19.7448	96.0689	94.9787	97.2018	94.9154	94.0262	96.3199
Figure S3l
Day	A549 shCTRL							A549 shLDHB								A549 shCTRL+RSL3				A549 shLDHB+RSL3
0	67.76	79.8525	51.3375	49.95	34.481	56.3945	62.775	47.4935	42.025	66.816	87.88	45.486	83.232	22.542	33.5405	72.111	44.109	88.75	70.875	15.68	31.768	34.344	39.7535
6	197.676	161.25	126.96	211.25	238.14	94.1015	127.008	141.332	109.512	152.626	105.593	84.8905	101.92	57.33	49.6125	267.173	216.763	154.744	159.526	81.12	98.784	107.892	11.154
9	404.01	310.704	558.092	329.184	291.785	281.627	357.637	167.445	150.212	194.4	145.762	106.312	152.1	106.312	78.0325	339.2	367.84	288.99	259.474	61.952	34.2225	83.824	35.7435
12	737.977	887.644	680	547.843	414.72	541.008	277.44	245	252.05	336.2	256	201.84	230.625	80.613	88.434	491.102	473.984	477.042	310.022	83.106	91.2925	63.48	60.7475
15	902.5	968.032	1009.88	925.65	640	712.86	689.7	383.818	419.904	720.3	309.304	156.25	358.704	118.496	95.8455	639.812	620	631.774	480.557	53.958	56.7	45.63	42.025
p value
shCTRL vs shCTRL+RSL3	0.0265
shLDHB vs shLDHB+RSL3	0.0007
shLDHB+RSL3 vs shCTRL+RSL3	<0.0001
Figure S3m
A549 shCTRL	A549 shLDHB	A549 shCTRL+RSL3	A549 shLDHB+RSL3
1002	218	500	70
710	180	410	80
580	161	510	90
670	231	560	80
820	225
950
670
570
p value
shCTRL vs shCTRL+RSL3	0.0148932
shLDHB vs shLDHB+RSL3	0.000117805
Figure S3o
4-HNE
shCTRL	shLDHB	shCTRL+RSL3	shLDHB+RSL3
0.1704	9.434	13.63	123.34
0.2217	5.374	1.891	1.491
0.565	17.46	4.203	8.034
0.8174	0.9398	6.88	124.26
0.4405	0.5128	3.44	4.988
1.553	1.932	4.681	11.72
3.231	0.6565	0.692	6.266
2.571	3.549	0.7194	128.48
0.8032	0.311	1.396	79.26
0.4902			119.28
			82.98
p value
shCTRL vs shLDHB	0.0833085
shCTRL vs shCTRL+RSL3	0.034144
shCTRL vs shLDHB+RSL3	0.00260437
shLDHB vs shLDHB+RSL3	0.00638572
shCTRL+RSL3 vs shLDHB+RSL3	0.00608952
LDHB
shCTRL	shLDHB	shCTRL+RSL3	shLDHB+RSL3
249.25	35.97	102.16	42.15
143.52	36.38	169.16	46.27
251.78	36.7	84.78	40.61
267.14	35.68	157.59	36.09
220.4	41.81	90.15	38.49
271.38	53.48	262.43	31.96
		293.42
		285.66
		215.02
p value
shCTRL vs shLDHB	1.84946e-06
shCTRL vs shCTRL+RSL3	0.214422
shCTRL vs shLDHB+RSL3	1.70302e-06
shCTRL+RSL3 vs shLDHB+RSL3	0.0010292
Figure S3q
sgNTC shCTRL	sgNTC shLDHB	sgGPX4 shCTRL	sgGPX4 shLDHB	sgGPX4 shLDHB+Lip1
10.75	1.948	1.113	13.91	0.4149
4.214	0.5982	5.124	13.51	1.33
0.7037	2.157	9.228	10.13	0.2632
8.625	0.8759	8.505	1.304	1.196
9.942	0.8689	2.747	0	0.4942
1.078	1.206	1.849	0.3914	0
5.006	1.682	1.412	0.7569	1.407
1.354	7.051	0.3909	0	0.6173
0.3168	4.807	4.907	0	10.11
0.3135	4.815	0.9427	0.5034	0.2024
p value
sgNTC shCTRL vs sgNTC shLDHB	0.287998
sgNTC shCTRL vs sgGPX4 shCTRL	0.718367
sgNTC shCTRL vs sgGPX4 shLDHB	0.938413
sgNTC shCTRL vs sgGPX4 shLDHB+Lip1	0.124323
sgNTC shLDHB vs sgGPX4 shCTRL	0.415184
sgNTC shLDHB vs sgGPX4 shLDHB	0.477995
sgGPX4 shCTRL vs sgGPX4 shLDHB	0.842894
sgGPX4 shLDHB vs sgGPX4 shLDHB+Lip	0.260805
Figure S3s
sgNTC shCTRL	sgNTC shLDHB	sgGPX4 shCTRL	sgGPX4 shLDHB	sgGPX4 shLDHB+Lip1
14.18	7.283	8.429	1.148	1.279
3.202	10.33	4.701	3.041	3.062
2.948	2.992	9.412	1.843	0.9854
2.446	6.203	14.48	2.171	3.805
2.89	8.163	5.451	2.914	2.802
1.227	4.278	2.264	1.419	2.578
1.968	7.709	8.908	3.479	2.131
2.182	9.166	9.002	1.038	7.924
6.54	6.704	12.04	1.447	4.408
6.448	4.048	4.957	5.566	16.93
19.53	5.245	5.756	5.585	1.163
3.059	4.525	2.076	1.161	5.713
sgNTC shCTRL vs sgNTC shLDHB	0.638113
sgNTC shCTRL vs sgGPX4 shCTRL	0.384171
sgNTC shCTRL vs sgGPX4 shLDHB	0.259512
sgNTC shCTRL vs sgGPX4 shLDHB+Lip1	0.583164
sgNTC shLDHB vs sgGPX4 shCTRL	0.483106
sgNTC shLDHB vs sgGPX4 shLDHB	8.92805e-05
sgGPX4 shCTRL vs sgGPX4 shLDHB	0.000616724
sgGPX4 shLDHB vs sgGPX4 shLDHB+Lip	0.192765

## Sheet: Figure S4
Figure S4b
A549 sgNTC siCTRL	A549 sgDHODH2 siCTRL	A549 sgDHODH4 siCTRL	A549 sgNTC siLDHB	A549 sgDHODH2 siLDHB	A549 sgDHODH4 siLDHB
5.27	30.4	39.7	27.6	84.9	80.5
6.49	49.5	16.3	32.8	88.4	83.5
6.58	29.7	13.3	36.4	81.6	83.1
p value
sgNTC siCTRL vs sgDHODH2 siCTRL	0.00944885
sgNTC siCTRL vs sgNTC siLDHB	0.000540404
sgDHODH2 siCTRL vs sgDHOH2 siLDHB	0.00202807
sgNTC siLDHB vs sgDHODH2 siLDHB	8.17462e-05
sgDHODH2 siLDHB vs sgDHODH4 siLDHB	0.298319
Figure S4c
A549sgNTC siCTRL	A549sgDHODH_2 siCTRL	A549sgDHODH_4 siCTRL	A549sgNTC siLDHB	A549sgDHODH_2 siLDHB	A549sgDHODH_4 siLDHB
1.00833	0.85	1.02083	0.633333	0.366667	0.383333
1.025	0.8625	0.920833	0.616667	0.3875	0.395833
0.966667	0.8125	0.85	0.658333	0.3875	0.354167
p value
sgNTC siCTRL vs sgNTC siLDHB	6.70192e-05
sgDHODH2 siCTRL vs sgDHOH2 siLDHB	9.87313e-06
sgNTC siLDHB vs sgDHODH2 siLDHB	5.23521e-05
sgDHODH4 siCTRL vs sgDHODH4 siLDHB	0.000413291
sgDHODH2 siLDHB vs sgDHODH4 siLDHB	0.85408
Figure S4d
sgNTC siCTRL	sgDHODH siCTRL	sgNTC siLDHB	sgDHODH siLDHB
81.06	52.5	38.63	20.23
106.38	69.88	36.29	21.5
96.4	80.64	35.08	20.82
121.32	62.87	37.33	19.49
97.47	51.1	34.47	17.44
97.37	53.54	36.58	20.2
p value
sgNTC siCTRL vs sgDHODH siCTRL	0.000354922
sgNTC siCTRL vs sgNTC siLDHB	3.80511e-07
sgDHODH siCTRL vs sgDHODH siLDHB	5.88591e-06
sgNTC siLDHB vs sgDHODH siLDHB	2.63229e-09
Figure S4i
A549sgNTC siCTRL	A549sgFSP1 siCTRL	A549sgNTC siLDHB	A549sgFPS1 siLDHB
100.7	100	39.79	49.5
101.538	99.8381	43.1869	47.9815
108.475	92.6972	49.2397	51.9396
98.478	95.0775	42.9897	43.1325
95.6896	96.0297	43.1733	51.1507
95.1455	95.3496	45.0775	57.2443
p value
sgNTC siCTRL vs sgFSP1 siCTRL	0.160636
sgNTC siLDHB vs sgFSP1 siLDHB	0.0213174
HT1080sgNTC siCTRL	HT1080sgFSP1 siCTRL	HT1080sgNTC siLDHB	HT1080sgFPS1 siLDHB
97.68	99.03	40.43	37.44
100.636	98.0537	37.9976	26.1487
98.7177	91.6276	34.6038	46.5781
100.341	87.4517	27.2997	41.2144
96.7995	98.1275	33.6447	29.0704
105.8	85.8064	40.6537	36.7434
p value
sgNTC siCTRL vs sgFSP1 siCTRL	0.0350857
sgNTC siLDHB vs sgFSP1 siLDHB	0.910715
Figure S4m
FIN56(uM)	siCTRL				siLDHB				siCTRL+FER1				siLDHB+FER1
0	92.4	102.3	104.1	101.1	105.2	102.5	97.4	95	94.2	96.4	103.6	105.8	110	96.6	96.2	97.2
0.0001	88.9	101.6	95.3	97.5	133.7	111.4	97.6	103.2	101.3	93.7	101.1	102.2	104.1	96.5	105.7	99.3
0.03125	84.5	86.9	85	86.3	81.4	79.7	83	86.9	104.2	86.7	93.3	92.6	99.5	88.7	96.7	104.1
0.0625	72.1	74.8	80.8	77.3	75	74.1	76.1	80.8	99.4	90.9	91.8	96.1	88.3	92.2	89.4	97.7
0.125	56.6	61.5	65.2	63.5	51.2	62.1	58.5	61.5	91.7	74.8	82.8	86.9	83.1	81.6	83.9	97.7
0.25	34.7	40.9	42.3	37.1	33.1	34.5	32.3	42.5	79.5	69.3	82.5	69.6	78	75.5	74.7	80
0.5	27.4	36.2	35.4	38.7	25.9	23	20.1	24.5	57.5	38.3	61.8	62.9	60.3	95.4	62.9	76.9
1	8.3	10.5	10.5	12.6	20.2	14.1	12	13	48	52.2	42.8	56.7	55	47	55.4	60.9
Figure S4n
FIN56(uM)	siCTRL			siLDHB			siCTRL+FER1			siLDHB+FER1
0	100	100	100	100	100	100	100	100	100	100	100	100
0.0001	103.791	97.9322	101.55	104.515	104.013	104.841	104.996	103.279	103.202	101.528	99.9356	99.8441
0.0625	105.075	102.128	95.795	103.796	103.889	83.3142	103.761	101.192	99.6614	103.371	99.4792	92.2999
0.125	103.164	101.678	101.995	102.237	97.8485	112.147	102.498	101.818	107.481	100.674	93.2994	100.811
0.25	102.179	100.809	101.43	85.9368	89.5736	100.821	101.734	103.994	106.834	102.382	96.6274	97.87
0.5	98.597	94.6957	95.315	59.9917	64.5709	67.441	101.528	104.68	100.092	91.5055	87.0402	81.4272
1	90.4179	80.2214	88.37	30.6107	30.6975	32.0074	94.4167	90.8791	99.5075	76.3414	66.9484	68.0858
2	77.7909	55.7769	71.075	25.9762	8.65723	19.4671	86.1004	70.1634	80.1745	34.9028	33.6587	31.1808
Figure S4o
RSL3(uM)	A549 siCTRL			A549 siLDHB			A549 siCTRL+4CBA			A549 siLDHB+4CBA
0	100	100	100	100	100	100	100	100	100	100	100	100
0.0001	105.389	98.9812	96.11	99.4843	97.3631	99.3738	100.887	102.351	96.1803	96.1121	99.7157	94.8047
0.03125	93.4863	104.712	100.11	85.2839	104.285	96.9108	89.8863	97.6492	99.1337	93.335	100.447	98.9872
0.0625	98.975	92.2631	100.475	88.5159	82.8927	90.6491	96.2566	92.7517	105.001	90.1701	84.4423	94.8729
0.125	95.8339	93.1546	98.945	82.1206	82.8928	93.4043	84.534	86.0912	98.3461	72.4497	70.8181	74.2134
0.25	94.4451	94.3963	85.275	76.7224	76.597	76.2052	74.1904	75.2155	67.4343	64.3521	61.0285	53.8656
0.5	82.079	88.3788	84.875	56.1921	51.836	53.0032	58.6324	52.5271	57.0621	42.885	41.6565	36.332
1	68.9523	66.569	65.425	32.7736	29.9756	34.5893	42.2141	40.1985	43.957	22.7446	27.6586	24.4612
Figure S4p
siCTRL	siLDHB
1.0478	1.248
0.9426	1.1681
1.0096	1.1736
p value	0.00804308
Figure S4q
avg. time [s]	0 uM CoQ10+ 0 mM lactate			0 uM CoQ10+ 1 mM lactate			200 uM CoQ10+ 0 mM lactate			200 uM CoQ10+ 1 mM lactate			800 uM CoQ10+ 0 mM lactate			800 uM CoQ10+ 1 mM lactate
0	1	1	1	1	1	1	1	1	1	1	1	1	1	1	1	1	1	1
33.42	1.00729	1.00494	1.00558	0.999117	1	1.0005	1.00144	0.999787	0.998341	0.998277	0.998456	0.999622	0.985934	0.990473	0.997107	1.00053	0.996218	0.998438
66.84	1.0039	1.0038	1.00409	0.997982	0.998627	1.00138	1.00245	1.00028	0.999495	0.99585	0.99529	0.993953	0.990176	0.993957	1.00194	0.99426	0.99143	0.994132
100.27	1.00327	1.00304	1.00335	0.997729	0.998502	0.998495	1.00187	0.999715	1	0.994362	0.993282	0.99161	0.989461	0.992458	0.998372	0.98717	0.983818	0.987223
133.69	1.00314	1.00304	1.0031	0.997729	0.998378	0.998872	1.00115	1.00007	0.999856	0.991857	0.99112	0.989418	0.984237	0.988664	0.992857	0.980803	0.975919	0.978704
167.11	1.00289	1.00279	1.00298	0.997477	0.998378	0.998621	1.00058	0.999431	0.998702	0.989586	0.987876	0.986546	0.980218	0.985004	0.989873	0.973085	0.968211	0.971748
200.53	1.00276	1.00266	1.00285	0.997603	0.998378	0.998119	1.00173	0.99872	0.997331	0.98708	0.984942	0.98511	0.975484	0.979843	0.985397	0.965416	0.959786	0.963892
233.95	1.00276	1.00253	1.0026	0.997477	0.998502	0.99837	0.998488	0.998008	0.995096	0.984888	0.98332	0.981859	0.971376	0.975609	0.981102	0.956444	0.952939	0.955989
267.38	1.00264	1.00253	1.00248	0.997225	0.998378	0.998621	0.997407	0.995661	0.993653	0.982382	0.980772	0.979516	0.965482	0.97058	0.975496	0.949691	0.943987	0.946619
300.8	1.00251	1.00253	1.00236	0.997225	0.998128	0.999875	0.996759	0.995234	0.992571	0.979563	0.97722	0.979516	0.961106	0.965596	0.970387	0.938694	0.936806	0.939047
334.22	1.00239	1.00228	1.00223	0.997225	0.997754	1.00063	0.995535	0.992887	0.992643	0.977449	0.975521	0.973394	0.956104	0.961009	0.966454	0.93088	0.929002	0.930955
367.64	1.00201	1.00215	1.00198	0.997351	0.999251	1.0015	0.995391	0.99246	0.98947	0.9751	0.972278	0.970522	0.952041	0.956643	0.963742	0.92485	0.919571	0.924897
401.07	1.00188	1.00203	1.00186	0.997225	0.997878	0.998245	0.993735	0.990824	0.989181	0.972594	0.970811	0.968103	0.947441	0.952144	0.95687	0.915927	0.913443	0.916426
434.49	1.00163	1.0019	1.00174	0.997225	0.998003	0.997367	0.992078	0.989117	0.987883	0.970872	0.967027	0.965079	0.942038	0.946586	0.953931	0.910525	0.904634	0.909517
467.91	1.00138	1.00165	1.00149	0.997099	0.997878	0.998119	0.990782	0.987979	0.988388	0.968288	0.965097	0.962283	0.937037	0.94169	0.946517	0.902807	0.897262	0.901614
501.33	1.00101	1.00127	1.00136	0.997225	0.998003	0.998621	0.988838	0.987552	0.986657	0.965782	0.963243	0.959864	0.934179	0.938382	0.944799	0.895958	0.890799	0.894988
534.76	1.00075	1.00114	1.00112	0.997099	0.997504	0.999122	0.988766	0.986414	0.985215	0.963041	0.959614	0.956085	0.928552	0.93181	0.938605	0.88742	0.882947	0.887606
568.18	1.00063	1.00076	1.00099	0.996972	0.997754	0.997116	0.986677	0.985419	0.983772	0.960614	0.957297	0.953968	0.923104	0.928193	0.9344	0.878642	0.875574	0.879135
601.6	1.00038	1.00051	1.00074	0.997099	0.997379	0.99837	0.985885	0.984992	0.982834	0.9585	0.955444	0.95102	0.919532	0.923121	0.928026	0.873674	0.870979	0.873409
635.02	1.00025	1.00038	1.00062	0.996972	0.997629	1.00464	0.98286	0.982289	0.981969	0.956307	0.952664	0.949282	0.913593	0.918887	0.922962	0.870056	0.86193	0.865837
668.44	1.00013	1.00038	1.0005	0.996846	0.997254	1.00614	0.982644	0.980724	0.980454	0.953723	0.949266	0.945956	0.908502	0.914564	0.920566	0.86065	0.856137	0.860395
701.86	1	1.00013	1.0005	0.996594	0.997878	0.999498	0.983509	0.979871	0.979517	0.951061	0.946486	0.943008	0.90301	0.907948	0.91505	0.853029	0.849339	0.852539
735.29	0.999749	1	1.00012	0.99672	0.997504	1.00201	0.980556	0.980155	0.977714	0.948399	0.944015	0.943537	0.899393	0.905522	0.909761	0.848061	0.841871	0.846198
768.71	0.999623	0.999873	1.00012	0.996468	0.99713	1.0005	0.978828	0.978519	0.97692	0.945267	0.941544	0.938398	0.893632	0.899965	0.905873	0.841067	0.835073	0.841087
802.13	0.999372	0.99962	1	0.996215	0.996755	0.999373	0.978251	0.975816	0.977569	0.942839	0.938842	0.935903	0.890328	0.894848	0.902301	0.831758	0.82861	0.833751
835.55	0.99912	0.999494	0.999752	0.995963	0.996131	0.999624	0.975803	0.976741	0.975117	0.940647	0.935676	0.93356	0.883451	0.890923	0.899363	0.827368	0.825594	0.826747
868.98	0.998869	0.99924	0.999504	0.995837	0.996381	1.00088	0.975227	0.97418	0.972593	0.938924	0.933977	0.930159	0.879968	0.885895	0.893124	0.81941	0.816689	0.823577
902.4	0.998743	0.999114	0.999504	0.995711	0.996381	1.0005	0.972922	0.972331	0.972881	0.936575	0.931429	0.926909	0.876262	0.883645	0.888738	0.81666	0.812572	0.815437
935.82	0.998492	0.998987	0.99938	0.995585	0.995757	1.0015	0.974867	0.97226	0.971872	0.934069	0.928649	0.924717	0.871751	0.880161	0.882499	0.81256	0.807162	0.810089
969.24	0.998115	0.998607	0.999008	0.995459	0.996006	1.0015	0.971914	0.971051	0.970718	0.931016	0.926255	0.921769	0.86608	0.873589	0.880148	0.802817	0.800172	0.80389
1002.66	0.998115	0.998481	0.998884	0.995332	0.996131	0.996991	0.969682	0.970126	0.968698	0.928745	0.923861	0.919955	0.863178	0.87006	0.874814	0.801949	0.794715	0.79788
1036.09	0.997864	0.998227	0.99876	0.99508	0.996006	0.996991	0.96997	0.968846	0.969203	0.926709	0.921313	0.917914	0.857105	0.863973	0.871739	0.796161	0.791028	0.793857
1069.51	0.997612	0.998101	0.998636	0.994954	0.995632	1.00176	0.967161	0.968063	0.965669	0.924125	0.919537	0.914815	0.854291	0.860445	0.86645	0.792784	0.784087	0.788462
1102.93	0.997235	0.997721	0.998388	0.994954	0.996006	0.997242	0.965361	0.967138	0.967544	0.922324	0.917375	0.913228	0.849558	0.858019	0.86428	0.784005	0.780831	0.781648
1136.35	0.99711	0.997594	0.998264	0.994702	0.995258	0.995236	0.966369	0.964649	0.964659	0.920132	0.914286	0.915268	0.844065	0.85352	0.860844	0.779857	0.775661	0.777436
1169.78	0.996859	0.997341	0.998016	0.994954	0.995258	1.00476	0.963128	0.96408	0.965164	0.918331	0.912587	0.911111	0.841743	0.850035	0.855599	0.774455	0.772262	0.771284
1203.2	0.996607	0.997088	0.997644	0.994954	0.995008	0.994483	0.964857	0.963155	0.960188	0.916451	0.910734	0.906954	0.835983	0.845757	0.850038	0.768522	0.762112	0.767735
1236.62	0.996482	0.996708	0.99752	0.994954	0.995008	0.996113	0.9614	0.961519	0.962712	0.915355	0.908726	0.905215	0.831741	0.840288	0.842534	0.765146	0.760867	0.765605
1270.04	0.996105	0.996581	0.997396	0.994575	0.994883	0.998495	0.9614	0.958816	0.958601	0.912458	0.90556	0.905593	0.830044	0.838611	0.841358	0.758827	0.754692	0.759926
1303.47	0.995979	0.996328	0.997273	0.994449	0.995258	0.994483	0.959312	0.96095	0.959538	0.910031	0.904015	0.899849	0.824596	0.830452	0.838058	0.756126	0.751388	0.754768
1336.89	0.995728	0.995948	0.996901	0.994323	0.994384	0.995737	0.957727	0.958745	0.958889	0.908778	0.901313	0.898639	0.820264	0.8372	0.834938	0.753425	0.747032	0.750272
1370.31	0.995602	0.995948	0.996777	0.994071	0.994384	0.99674	0.956143	0.955971	0.955427	0.907603	0.899768	0.895692	0.816469	0.823836	0.831095	0.750579	0.745404	0.748474
1403.73	0.995351	0.995822	0.996653	0.993819	0.993885	0.993857	0.955999	0.956469	0.956221	0.904863	0.897606	0.892819	0.812182	0.823747	0.828112	0.74508	0.735781	0.743741
1437.15	0.995099	0.995442	0.996405	0.993692	0.99376	1.00401	0.954559	0.954478	0.955067	0.903923	0.896988	0.890174	0.80785	0.819557	0.823545	0.738858	0.736212	0.736028
1470.58	0.994848	0.995189	0.996157	0.99344	0.993885	0.995612	0.953622	0.952557	0.956293	0.900556	0.893668	0.889116	0.803519	0.812632	0.821511	0.738231	0.734776	0.732052
1504	0.994597	0.995062	0.995909	0.993188	0.99376	1.00025	0.953046	0.953482	0.954706	0.899381	0.891506	0.887226	0.800482	0.812059	0.817487	0.73442	0.72568	0.728692
1537.42	0.994471	0.994809	0.995785	0.993062	0.993635	1.00238	0.953046	0.953766	0.953841	0.897737	0.889421	0.884429	0.800036	0.808266	0.815634	0.727089	0.721515	0.727746
1570.84	0.99422	0.994556	0.995537	0.993062	0.998253	0.99486	0.948869	0.949001	0.948936	0.896171	0.888185	0.88254	0.796285	0.805355	0.810932	0.726317	0.721036	0.724623
1604.27	0.993968	0.994302	0.995289	0.992683	0.993885	0.994734	0.94995	0.949285	0.947638	0.89437	0.886332	0.88065	0.792043	0.799532	0.808264	0.722072	0.719648	0.721026
1637.69	0.993717	0.994176	0.995165	0.992557	0.993885	0.991851	0.947789	0.947934	0.947205	0.891551	0.883861	0.878307	0.789988	0.798165	0.801709	0.716091	0.713663	0.716767
1671.11	0.993591	0.993923	0.994917	0.992431	0.992762	0.994734	0.947285	0.947578	0.947926	0.889045	0.881853	0.876493	0.782174	0.793225	0.802251	0.714355	0.71127	0.711609
1704.53	0.99334	0.993669	0.994669	0.992179	0.992637	0.995236	0.94354	0.94203	0.944537	0.888576	0.880077	0.875208	0.779673	0.792211	0.79877	0.709676	0.707105	0.712176
1737.96	0.993089	0.993416	0.994545	0.9918	0.992387	0.992101	0.943828	0.944022	0.944392	0.88607	0.877375	0.8774	0.776503	0.791373	0.799313	0.708856	0.704424	0.707775
1771.38	0.992837	0.993289	0.994297	0.991296	0.994634	0.997367	0.941308	0.943453	0.942878	0.885365	0.87722	0.875737	0.773779	0.78286	0.791898	0.706637	0.699253	0.702854
1804.8	0.992586	0.99291	0.994049	0.991296	0.992138	0.992728	0.940228	0.940679	0.942084	0.883251	0.87583	0.870446	0.770251	0.782992	0.789502	0.703502	0.696429	0.703989
1838.22	0.992335	0.992656	0.993801	0.991043	0.991888	0.996489	0.9439	0.94011	0.941507	0.879884	0.873668	0.872562	0.766455	0.777347	0.785343	0.69781	0.695806	0.691591
1871.64	0.992083	0.99253	0.993553	0.990791	0.991639	0.990597	0.940876	0.939967	0.939921	0.880197	0.872741	0.865457	0.762883	0.774656	0.775849	0.697424	0.696859	0.692963
1905.06	0.991832	0.992277	0.993305	0.990665	0.993261	0.99486	0.941236	0.939114	0.940353	0.877927	0.870579	0.863568	0.761722	0.771789	0.782585	0.692408	0.689535	0.693625
1938.49	0.991455	0.991897	0.992933	0.990413	0.991264	0.990095	0.932018	0.936055	0.93718	0.875108	0.868803	0.86387	0.759087	0.77695	0.777974	0.688887	0.68379	0.684871
1971.91	0.991329	0.991643	0.992809	0.99016	0.991389	0.992728	0.935835	0.935842	0.933862	0.875186	0.866718	0.861602	0.757837	0.765967	0.772322	0.687006	0.680486	0.683404
2005.33	0.990953	0.99139	0.992561	0.989908	0.99089	1.00853	0.934394	0.936766	0.934367	0.87315	0.866409	0.858579	0.75096	0.767952	0.77404	0.681217	0.682401	0.685675
2038.76	0.990701	0.991137	0.992189	0.990286	0.997754	0.99348	0.93281	0.933637	0.932853	0.871349	0.864479	0.856916	0.748504	0.763188	0.771102	0.683533	0.679816	0.681795
2072.18	0.99045	0.990884	0.992065	0.989656	0.991389	1.0005	0.932954	0.930721	0.931987	0.869783	0.862625	0.856085	0.746807	0.75644	0.769067	0.678806	0.677135	0.680753
2105.6	0.990324	0.990757	0.991818	0.989277	0.989767	0.992227	0.932954	0.930294	0.931482	0.867434	0.861158	0.854119	0.743726	0.752646	0.768751	0.674754	0.673114	0.675169
2139.02	0.989822	0.990377	0.991446	0.989277	0.989642	0.994483	0.928633	0.926524	0.9304	0.865868	0.859846	0.853061	0.74194	0.754014	0.76215	0.673548	0.67321	0.671052
2172.44	0.989696	0.990251	0.991322	0.988899	0.989392	0.99837	0.927913	0.926595	0.9304	0.865555	0.857143	0.850416	0.737474	0.760321	0.763552	0.674802	0.673688	0.668828
2205.86	0.989445	0.989997	0.991074	0.988773	0.99089	0.991224	0.927193	0.929013	0.929318	0.863754	0.857761	0.850113	0.736581	0.747442	0.761156	0.669689	0.665358	0.667361
2239.29	0.989068	0.989618	0.990578	0.988646	0.989267	0.98834	0.926401	0.926808	0.924558	0.861326	0.853745	0.85102	0.732428	0.746207	0.755233	0.668966	0.665119	0.664853
2272.71	0.988816	0.989238	0.990454	0.988646	0.995382	0.989468	0.921288	0.924603	0.924558	0.860857	0.852432	0.847166	0.72966	0.740208	0.75026	0.665107	0.665789	0.660593
2306.13	0.988565	0.989111	0.990206	0.988646	0.989767	0.997869	0.922008	0.925599	0.924847	0.858977	0.852278	0.844596	0.728856	0.737518	0.753786	0.667519	0.664592	0.660262
2339.55	0.988314	0.988858	0.989958	0.98852	0.988269	0.988842	0.92352	0.921474	0.922106	0.857725	0.851042	0.844218	0.726623	0.741884	0.748271	0.662309	0.659948	0.661777
2372.98	0.988062	0.988478	0.98971	0.988142	0.988019	0.994483	0.919415	0.921047	0.924486	0.857568	0.849575	0.84195	0.719568	0.732622	0.740088	0.66202	0.658033	0.660451
2406.4	0.987811	0.988225	0.989462	0.987637	0.98777	0.992352	0.919127	0.91998	0.921818	0.856002	0.847259	0.839834	0.71863	0.729534	0.744473	0.657631	0.653054	0.650088
2439.82	0.987434	0.987845	0.98909	0.987133	0.987395	0.986961	0.917399	0.91685	0.917202	0.853653	0.846486	0.838776	0.714745	0.727064	0.744383	0.657004	0.650421	0.651697
2473.24	0.987183	0.987592	0.988718	0.987259	0.98752	0.991725	0.918335	0.919553	0.918428	0.852322	0.844556	0.838171	0.715058	0.730152	0.733261	0.654495	0.648458	0.646112
2506.66	0.986806	0.987339	0.988594	0.987006	0.987021	0.999248	0.915022	0.916566	0.914966	0.849581	0.843475	0.835374	0.710815	0.72702	0.735115	0.650781	0.650373	0.647059
2540.09	0.98668	0.987085	0.988346	0.986754	0.987271	0.992352	0.918263	0.912298	0.912441	0.849659	0.842394	0.83424	0.709476	0.720845	0.736833	0.64919	0.646496	0.649236
2573.51	0.986303	0.986706	0.987974	0.986502	0.986522	0.99348	0.914374	0.910235	0.915903	0.848328	0.840386	0.833031	0.709252	0.719566	0.727926	0.64591	0.642953	0.64351
2606.93	0.985926	0.986326	0.987726	0.98625	0.992887	0.98834	0.911854	0.915143	0.916408	0.845588	0.840309	0.831897	0.706305	0.726138	0.736878	0.647839	0.640846	0.641333
2640.35	0.9858	0.986326	0.987602	0.985997	0.987146	0.997242	0.912862	0.914645	0.916192	0.845823	0.837838	0.830008	0.703224	0.71789	0.729735	0.641906	0.644581	0.639156
2673.78	0.985423	0.985819	0.987106	0.985745	0.986023	0.991474	0.91459	0.910876	0.909989	0.843943	0.835676	0.829781	0.697732	0.713082	0.726299	0.64591	0.637735	0.637026
2707.2	0.985172	0.985566	0.986858	0.985745	0.985898	0.992603	0.91279	0.908599	0.90833	0.842064	0.836216	0.827513	0.699562	0.715861	0.72449	0.641954	0.63941	0.635228
2740.62	0.984921	0.985313	0.98661	0.985366	0.986148	0.98671	0.906957	0.912085	0.909917	0.841516	0.833514	0.825699	0.697642	0.711362	0.720919	0.639302	0.634	0.637121
2774.04	0.98467	0.984933	0.986363	0.985114	0.985274	0.985707	0.909693	0.90547	0.91035	0.840106	0.833745	0.830537	0.694784	0.707216	0.723812	0.637035	0.632947	0.634755
2807.47	0.984293	0.98468	0.986115	0.984862	0.986148	0.988591	0.90566	0.903478	0.907681	0.839167	0.831274	0.823961	0.693177	0.706731	0.716172	0.63742	0.634623	0.633382
2840.89	0.984041	0.984426	0.985867	0.984736	0.985024	0.985707	0.904364	0.902554	0.906455	0.838071	0.828417	0.82192	0.691882	0.705849	0.712419	0.633899	0.629692	0.633051
2874.31	0.98379	0.984173	0.985495	0.984357	0.989767	0.984328	0.905804	0.905328	0.903714	0.83439	0.827722	0.820786	0.691435	0.698439	0.713007	0.633562	0.628208	0.629691
2907.73	0.983413	0.983667	0.985123	0.984231	0.9849	0.992728	0.901411	0.898997	0.902344	0.834782	0.826873	0.818519	0.685228	0.705011	0.709074	0.63197	0.626101	0.627703
2941.16	0.983162	0.98354	0.984999	0.983979	0.9844	0.992854	0.899899	0.901202	0.905734	0.832198	0.825714	0.817687	0.683576	0.696763	0.709978	0.629462	0.625239	0.625053
2974.58	0.982785	0.983414	0.984627	0.983726	0.984026	0.984955	0.900691	0.897717	0.901911	0.832981	0.82749	0.81935	0.684737	0.694954	0.714499	0.631488	0.62409	0.625952
3008	0.982408	0.982907	0.984379	0.9836	0.986647	0.993355	0.901339	0.898499	0.899964	0.831572	0.824942	0.819426	0.681611	0.692219	0.712781	0.626857	0.625096	0.627277
3041.43	0.982156	0.982654	0.984007	0.983348	0.983527	0.99511	0.898747	0.897148	0.899459	0.830162	0.822625	0.814135	0.680495	0.690367	0.704462	0.62541	0.625527	0.624675
3074.85	0.981905	0.982274	0.983759	0.98297	0.988269	0.982698	0.898099	0.897646	0.89744	0.82797	0.821081	0.812396	0.678307	0.693543	0.709435	0.621503	0.624713	0.618854
3108.27	0.981654	0.982021	0.983511	0.98297	0.983901	1.001	0.894642	0.893307	0.897079	0.826717	0.820772	0.811036	0.676967	0.691823	0.708983	0.618995	0.621362	0.621788
3141.69	0.981277	0.981768	0.983263	0.982591	0.983652	0.991851	0.894138	0.896579	0.89679	0.82609	0.81861	0.810506	0.674868	0.689308	0.708622	0.621648	0.619447	0.620274
3175.11	0.981025	0.981388	0.982891	0.982339	0.982653	0.987588	0.892842	0.892738	0.892679	0.822958	0.817529	0.808314	0.674422	0.685251	0.709119	0.616487	0.617723	0.621409
3208.54	0.980648	0.981008	0.982643	0.982213	0.983776	0.987713	0.894426	0.891102	0.889939	0.823193	0.816448	0.807861	0.671207	0.68331	0.703603	0.623577	0.617867	0.617813
3241.96	0.980397	0.980881	0.982271	0.98196	0.983028	0.984077	0.892626	0.887759	0.891453	0.821001	0.815985	0.805745	0.667991	0.680355	0.707989	0.619574	0.615952	0.619895
3275.38	0.980146	0.980501	0.982023	0.981582	0.982528	0.988716	0.890681	0.889181	0.892175	0.820688	0.814981	0.804611	0.667947	0.676561	0.701298	0.618512	0.611978	0.616535
3308.8	0.979769	0.980122	0.981651	0.981456	0.982029	0.989719	0.891978	0.885127	0.891814	0.819356	0.813282	0.803553	0.666339	0.682957	0.70514	0.61557	0.613845	0.617056
3342.23	0.979392	0.979868	0.981279	0.98133	0.986647	0.998119	0.892266	0.884202	0.891093	0.819278	0.811583	0.802343	0.66558	0.675944	0.694154	0.611084	0.611739	0.611708
3375.65	0.97914	0.979488	0.981031	0.980951	0.981655	0.996615	0.888521	0.884487	0.886837	0.815598	0.809112	0.801058	0.65906	0.684236	0.696686	0.614702	0.608483	0.60442
3409.07	0.978764	0.979109	0.98066	0.980699	0.986896	0.985833	0.88672	0.884416	0.887342	0.81779	0.810425	0.800378	0.663258	0.675591	0.694561	0.607515	0.609393	0.606076
3442.49	0.978512	0.978982	0.980536	0.980573	0.981655	0.980817	0.883264	0.882566	0.887703	0.816224	0.809266	0.799471	0.662811	0.673694	0.6975	0.611615	0.607813	0.605225
3475.91	0.978261	0.978602	0.980164	0.98032	0.981405	0.984203	0.883336	0.882709	0.886693	0.814658	0.807104	0.798035	0.653345	0.667299	0.696324	0.608721	0.608005	0.60442
3509.34	0.977758	0.978096	0.979916	0.980068	0.980656	0.981319	0.881247	0.88093	0.887919	0.813092	0.805637	0.797052	0.659552	0.673121	0.689226	0.607853	0.603169	0.605035
3542.76	0.977633	0.977842	0.979668	0.979942	0.985773	0.980441	0.884632	0.884345	0.8859	0.811996	0.804015	0.794709	0.652139	0.667167	0.689317	0.603704	0.603792	0.602196
3576.18	0.977381	0.977716	0.979296	0.97969	0.980532	0.980943	0.882976	0.878939	0.883808	0.810821	0.804015	0.792593	0.664062	0.667034	0.690131	0.60737	0.603026	0.601675
3609.6	0.976879	0.977209	0.978924	0.979437	0.98128	0.979438	0.879807	0.877943	0.879409	0.809725	0.803012	0.797354	0.656158	0.665226	0.686378	0.60819	0.601685	0.600445
Figure S4r
avg. time [s]	100ng LDHB			200ng LDHB			500ng LDHB
0	1	1	1	1	1	1	1	1	1
33.42	0.99665	0.999741	1	0.999148	0.999081	0.998933	0.997946	0.997957	0.996422
66.84	0.996598	1.00083	0.998608	1.00095	1.00014	0.998423	0.998175	0.998002	0.99754
100.27	0.996753	1.00083	1.00052	1.00014	1	0.998098	0.996577	0.996004	0.993783
133.69	0.995825	0.999066	0.998505	0.998911	0.998483	0.997309	0.995619	0.994551	0.991368
167.11	0.99598	0.998548	0.996597	0.997822	0.997747	0.996381	0.99425	0.992916	0.990026
200.53	0.995103	0.997355	0.996081	0.996734	0.997563	0.995314	0.994433	0.991418	0.988506
233.95	0.994639	0.996369	0.995565	0.996023	0.995678	0.99434	0.990554	0.990237	0.986225
267.38	0.993557	0.995539	0.994431	0.993941	0.993931	0.993598	0.988774	0.987331	0.984749
300.8	0.991753	0.994087	0.994483	0.992473	0.993012	0.992716	0.986036	0.985469	0.983362
334.22	0.991289	0.993932	0.994379	0.990958	0.992322	0.991093	0.984165	0.983744	0.982244
367.64	0.990207	0.992687	0.992832	0.989491	0.990391	0.990721	0.982613	0.982381	0.981037
401.07	0.989434	0.991857	0.991801	0.988402	0.988368	0.988402	0.980879	0.980383	0.979784
434.49	0.98866	0.990197	0.990873	0.98684	0.986851	0.986639	0.97878	0.980928	0.977548
467.91	0.987423	0.989212	0.99046	0.985419	0.98515	0.985154	0.976452	0.978839	0.977369
501.33	0.986238	0.987344	0.987521	0.983431	0.983449	0.983252	0.974262	0.97725	0.975401
534.76	0.985774	0.986151	0.984479	0.982058	0.982989	0.982324	0.972391	0.975661	0.973702
568.18	0.984228	0.985685	0.983396	0.980307	0.981334	0.980144	0.969607	0.973663	0.971823
601.6	0.983403	0.983973	0.981694	0.978981	0.980231	0.97903	0.968694	0.972891	0.96999
635.02	0.983042	0.982936	0.980354	0.977419	0.9783	0.977499	0.965728	0.968531	0.968648
668.44	0.980465	0.982261	0.978961	0.975289	0.977472	0.975412	0.963857	0.965898	0.966367
701.86	0.980156	0.980135	0.978343	0.974579	0.975036	0.975041	0.960936	0.966306	0.96346
735.29	0.977475	0.978164	0.976744	0.97278	0.974346	0.973138	0.95943	0.961856	0.960463
768.71	0.976032	0.977075	0.975558	0.971549	0.973059	0.971747	0.956008	0.960948	0.959658
802.13	0.974589	0.974533	0.974166	0.971076	0.970484	0.969752	0.954684	0.959995	0.955857
835.55	0.97263	0.975	0.972464	0.969182	0.97099	0.970169	0.954182	0.95618	0.95456
868.98	0.971702	0.974118	0.973341	0.965726	0.96791	0.968128	0.952357	0.9545	0.951787
902.4	0.970259	0.97417	0.972464	0.965253	0.968231	0.966365	0.948113	0.953774	0.950132
935.82	0.968919	0.972718	0.970969	0.964685	0.965381	0.966087	0.946196	0.950186	0.949327
969.24	0.970002	0.970695	0.96937	0.962981	0.965289	0.96437	0.942865	0.95005	0.943915
1002.66	0.970156	0.970747	0.964884	0.96085	0.96368	0.963535	0.940948	0.948415	0.944586
1036.09	0.967785	0.966494	0.966534	0.959525	0.961611	0.961355	0.935244	0.945464	0.938548
1069.51	0.964538	0.964367	0.968184	0.95569	0.96037	0.960612	0.935153	0.943466	0.938817
1102.93	0.962837	0.966027	0.964162	0.956542	0.961059	0.958571	0.930407	0.938879	0.936267
1136.35	0.964796	0.964419	0.96344	0.955596	0.955083	0.955184	0.929083	0.937063	0.935507
1169.78	0.961497	0.964263	0.963183	0.953087	0.953473	0.954628	0.926847	0.934838	0.92853
1203.2	0.963971	0.962033	0.963337	0.95285	0.952876	0.953143	0.920778	0.932113	0.930051
1236.62	0.958198	0.961566	0.959882	0.949867	0.951451	0.948829	0.919637	0.929434	0.926651
1270.04	0.960311	0.95861	0.95849	0.950909	0.950945	0.948921	0.918678	0.929389	0.922805
1303.47	0.957683	0.959077	0.958181	0.948495	0.948784	0.948782	0.911057	0.926029	0.92276
1336.89	0.95593	0.957261	0.954777	0.946364	0.947359	0.948365	0.911559	0.918854	0.919853
1370.31	0.957786	0.954772	0.952199	0.943098	0.943405	0.946555	0.909278	0.919626	0.918512
1403.73	0.957889	0.955187	0.953643	0.943193	0.94552	0.942797	0.903254	0.914449	0.911713
1437.15	0.949487	0.954149	0.951116	0.938127	0.940922	0.943679	0.903801	0.915811	0.91471
1470.58	0.952374	0.95166	0.952045	0.938506	0.940233	0.941498	0.904714	0.907456	0.904021
1504	0.955518	0.949585	0.948074	0.936518	0.937336	0.936859	0.902752	0.90959	0.90326
1537.42	0.951085	0.947095	0.947868	0.935666	0.935635	0.935839	0.895815	0.906366	0.903797
1570.84	0.948611	0.949689	0.945702	0.934435	0.936141	0.931942	0.894218	0.901417	0.90004
1604.27	0.943869	0.945436	0.942144	0.930174	0.93329	0.931292	0.891982	0.899737	0.900398
1637.69	0.946395	0.944295	0.94333	0.932825	0.932049	0.928601	0.890795	0.899192	0.891408
1671.11	0.947271	0.941753	0.94235	0.929133	0.932785	0.928369	0.888377	0.890882	0.889217
1704.53	0.94392	0.942583	0.941783	0.92705	0.928785	0.927302	0.883585	0.890292	0.889798
1737.96	0.94057	0.941183	0.938225	0.922174	0.928555	0.927209	0.877287	0.886023	0.885057
1771.38	0.938611	0.939886	0.938483	0.924067	0.927636	0.928648	0.882079	0.884343	0.882687
1804.8	0.938818	0.935944	0.937606	0.917108	0.928187	0.925029	0.875234	0.882754	0.886623
1838.22	0.936807	0.937085	0.93642	0.920138	0.91982	0.924055	0.871583	0.878213	0.876068
1871.64	0.934024	0.93501	0.935595	0.917629	0.922532	0.920761	0.867065	0.872627	0.871953
1905.06	0.934797	0.934907	0.933069	0.911664	0.917613	0.915518	0.864373	0.8729	0.870477
1938.49	0.934436	0.93584	0.92817	0.911096	0.918027	0.910694	0.857391	0.869222	0.868241
1971.91	0.930931	0.929046	0.933687	0.912753	0.914487	0.914544	0.858303	0.867905	0.872311
2005.33	0.931808	0.929824	0.925489	0.911333	0.912602	0.911575	0.854881	0.864272	0.866541
2038.76	0.928715	0.928683	0.923374	0.909345	0.914073	0.913199	0.845434	0.859459	0.859564
2072.18	0.927736	0.926089	0.928634	0.906362	0.909383	0.908374	0.848674	0.860776	0.857731
2105.6	0.926396	0.923807	0.920435	0.905037	0.907453	0.904106	0.844156	0.856416	0.859654
2139.02	0.922839	0.921732	0.918991	0.898173	0.90782	0.909302	0.845617	0.859141	0.853661
2172.44	0.925468	0.922044	0.917341	0.896468	0.906579	0.906936	0.83576	0.847562	0.849054
2205.86	0.921602	0.920124	0.918269	0.897889	0.905016	0.898585	0.838635	0.846381	0.84409
2239.29	0.919076	0.917531	0.917341	0.895616	0.902855	0.897889	0.834664	0.844383	0.848696
2272.71	0.916654	0.919087	0.912339	0.897084	0.900648	0.898724	0.836307	0.848061	0.844671
2306.13	0.913767	0.918361	0.916362	0.893912	0.899407	0.893482	0.830557	0.843293	0.838097
2339.55	0.913046	0.916753	0.911102	0.892161	0.899315	0.895848	0.826176	0.837617	0.832595
2372.98	0.915674	0.916546	0.91105	0.886006	0.892327	0.898678	0.828412	0.837117	0.82942
2406.4	0.910778	0.91167	0.906306	0.883687	0.896694	0.89093	0.815361	0.828626	0.82696
2439.82	0.907479	0.912396	0.904914	0.888373	0.891913	0.893296	0.812896	0.828717	0.824903
2473.24	0.910005	0.9111	0.904141	0.883071	0.888511	0.88592	0.811527	0.827082	0.82128
2506.66	0.910932	0.907365	0.900944	0.878669	0.892327	0.884342	0.808333	0.822768	0.81967
2540.09	0.907118	0.905757	0.900119	0.880468	0.88966	0.885688	0.804043	0.821905	0.824232
2573.51	0.906087	0.903268	0.90115	0.874976	0.883316	0.883183	0.80523	0.818182	0.817747
2606.93	0.900675	0.907573	0.902748	0.876444	0.878258	0.880585	0.797654	0.818818	0.820699
2640.35	0.899438	0.900726	0.89785	0.873793	0.879408	0.878543	0.796331	0.81187	0.815063
2673.78	0.90851	0.902593	0.8962	0.872136	0.881845	0.875899	0.794186	0.808146	0.807371
2707.2	0.895882	0.899533	0.903264	0.868254	0.875592	0.877012	0.786976	0.8091	0.803077
2740.62	0.897222	0.899948	0.893106	0.870242	0.876649	0.874229	0.787706	0.805422	0.804508
2774.04	0.894748	0.89834	0.888568	0.868112	0.874351	0.875667	0.78547	0.796204	0.796547
2807.47	0.897892	0.896525	0.890734	0.861911	0.874534	0.86945	0.786063	0.802152	0.800438
2840.89	0.8965	0.892012	0.890579	0.862999	0.866857	0.86778	0.781454	0.803015	0.797621
2874.31	0.893511	0.89056	0.884185	0.860774	0.868788	0.866945	0.782549	0.79357	0.801735
2907.73	0.887635	0.891546	0.890579	0.857887	0.870259	0.865368	0.783462	0.802652	0.792925
2941.16	0.890624	0.88833	0.88929	0.857508	0.86865	0.875621	0.780039	0.794342	0.796592
2974.58	0.890676	0.885996	0.885887	0.85552	0.867041	0.864765	0.769543	0.784034	0.784024
3008	0.887222	0.886929	0.880421	0.85391	0.860098	0.861888	0.770365	0.784397	0.79288
3041.43	0.884439	0.884803	0.884443	0.852869	0.858535	0.860264	0.770182	0.790664	0.780267
3074.85	0.883769	0.891234	0.876089	0.847756	0.855363	0.86379	0.767946	0.773726	0.782325
3108.27	0.883357	0.886722	0.874078	0.852253	0.856282	0.857156	0.762059	0.781537	0.782817
3141.69	0.883202	0.887448	0.872377	0.848419	0.853616	0.858919	0.755305	0.774135	0.777942
3175.11	0.87913	0.87832	0.869231	0.846052	0.854076	0.853909	0.75713	0.773772	0.78067
3208.54	0.877377	0.879305	0.87052	0.843732	0.856558	0.850244	0.753708	0.76973	0.771814
3241.96	0.8748	0.880602	0.870108	0.841507	0.853248	0.849733	0.749509	0.768822	0.767923
3275.38	0.875264	0.874637	0.867014	0.839708	0.85357	0.851357	0.747547	0.766415	0.768326
3308.8	0.875625	0.874066	0.866447	0.836111	0.847225	0.840826	0.748962	0.76637	0.768639
3342.23	0.873924	0.873185	0.864178	0.836821	0.849386	0.839295	0.751654	0.759468	0.754193
3375.65	0.870368	0.874637	0.86227	0.832087	0.852834	0.836279	0.737918	0.765643	0.756474
3409.07	0.874182	0.866857	0.861548	0.828158	0.84272	0.844259	0.745128	0.748252	0.763227
3442.49	0.878408	0.867272	0.863817	0.829672	0.847501	0.842728	0.740337	0.759831	0.753969
3475.91	0.870883	0.869554	0.861135	0.82953	0.840973	0.830527	0.739242	0.74807	0.755266
3509.34	0.878305	0.864263	0.858918	0.827021	0.838674	0.837996	0.738009	0.752202	0.750212
3542.76	0.865625	0.864315	0.853555	0.82366	0.839502	0.83382	0.732579	0.757197	0.748423
3576.18	0.86712	0.862085	0.856752	0.828678	0.83449	0.831362	0.730525	0.747162	0.743727
3609.6	0.860368	0.86167	0.853091	0.823092	0.834812	0.833681	0.727787	0.752293	0.747976
Figure S4s
RSL3(uM)	siCTRL			siCTRL+mitoCoQH2			siCTRL+mitoCoQ			siCTRL+CoQ10
0	100	100	100	100	100	100	100	100	100	100	100	100
0.0001	100.03	100.233	101.563	97.211	99.3178	95.245	100.81	98.3158	97.1302	99.767	100.469	104.043
0.0625	99.131	100.16	100.886	99.279	92.5087	93.9019	93.958	98.9154	97.2737	99.352	101.296	104.077
0.125	89.437	90.6003	85.3402	94.779	89.7738	93.8689	90.989	91.8571	96.4701	99.222	99.7793	98.78
0.25	76.526	71.3282	75.6884	87.76	88.4472	89.1022	82.469	70.5923	78.6486	94.476	94.2901	90.2025
0.5	54.259	54.9029	58.9597	79.662	79.7035	79.9064	66.638	61.5992	72.1973	90.742	90.6491	85.3601
1	41.369	42.9461	47.0811	59.43	55.7315	61.7297	53.486	49.1068	57.897	77.062	76.824	71.6907
2	29.578	28.9981	23.1369	35.886	34.4755	38.0189	31.326	24.2584	38.5774	48.146	57.5401	44.9945
RSL3(uM)	siLDHB			siLDHB+mitoCoQH2			siLDHB+mitoCoQ			siLDHB+CoQ10
0	100	100	100	100	100	100	100	100	100	100	100	100
0.0001	101.97	98.7824	98.652	98.436	99.1554	100.964	100.15	95.9113	99.8708	94.909	100.542	96.3132
0.0625	65.779	73.4747	77.8684	98.899	101.309	99.5675	83.016	80.5652	76.055	90.768	88.0923	83.7189
0.125	33.894	35.9599	45.1695	96.442	96.6526	92.0104	57.645	52.1292	51.1288	69.197	67.7731	59.2637
0.25	18.453	18.6939	23.2756	94.627	91.3798	88.292	37.514	38.7771	41.2358	56.405	52.1283	51.7082
0.5	10.308	11.6158	13.3383	85.411	88.5477	79.3488	32.172	31.1848	31.8527	48.762	40.5066	45.8394
1	6.388	9.03158	10.0689	65.017	70.9044	62.3664	28.577	25.6065	25.6927	44.884	39.1367	34.5033
2	2.0591	4.93539	5.41745	45.598	41.9057	39.9784	15.937	16.4002	19.0194	25.502	22.5697	18.9424
Figure S4t
	A549 siCTRL			A549 siLDHB
NADH	5.51737	5.57313	5.72324	4.90407	4.54274	4.64567	0.0018474
NAD	23.5026	22.2085	21.2124	13.4658	15.4365	13.4154	0.000947874
NAD/NADH	4.19347	3.96256	3.78483	2.86658	3.2861	2.85585	0.00610324
Figure S4w
H460 whole lysate	H460 mito lysate
37.8092	61.4759
27.025	57.1834
34.9446	77.3327
p value	0.00979613
H460 whole lysate	H460 mito lysate
108.646	181.164
88.1521	173.007
103.202	211.298
p value	0.00254696

## Sheet: Figure S5
Figure S5a
A549
	0Gy			6Gy			6Gy+FER1			6Gy+mitoTEMPO			6Gy+mitoCoQH2
siCTRL	7.98	7.39	7.04	46.2	50.9	46.7	35.2	34	39.7	28.2	32.8	36.8	41.2	43.2	35.7
siLDHB	22.6	26.6	22.4	65.2	66.8	73.1	51.3	48.6	53.9	43.7	39.7	35	43.7	39.7	35
p value
siCTRL 0Gy vs 6Gy	1.16931e-05
siCTRL 6Gy vs 6Gy+FER1	0.00704934
siCTRL 6Gy vs 6Gy+mitoTEMPO	0.00611915
siCTRL 6Gy vs 6Gy+mitoCoQH2	0.0426344
siLDHB 0Gy vs 6Gy	8.80861e-05
siLDHB 6Gy vs 6Gy+FER1	0.00391154
siLDHB 6Gy vs 6Gy+mitoTEMPO	0.00115276
siLDHB 6Gy vs 6Gy+mitoCoQH2	0.00115276
HT1080
	0Gy			6Gy			6Gy+FER1			6Gy+mitoTEMPO			6Gy+mitoCoQH2
siCTRL	8.62	6.6	7.79	30.6	32.4	34.1	22.9	24	15.7	23.8	26.3	26.3	34.2	30.8	30.7
siLDHB	20.1	15.8	18.8	59.7	58.3	55.3	46.1	41.7	38.8	42.7	31.1	31.4	48.6	51.4	42.8
p value
siCTRL 0Gy vs 6Gy	2.95971e-05
siCTRL 6Gy vs 6Gy+FER1	0.0146263
siCTRL 6Gy vs 6Gy+mitoTEMPO	0.00622054
siCTRL 6Gy vs 6Gy+mitoCoQH2	0.775733
siLDHB 0Gy vs 6Gy	2.64659e-05
siLDHB 6Gy vs 6Gy+FER1	0.00332582
siLDHB 6Gy vs 6Gy+mitoTEMPO	0.00489759
siLDHB 6Gy vs 6Gy+mitoCoQH2	0.0233195
PANC-1
	0Gy									6Gy									6Gy+FER1			6Gy+mitoTEMPO			6Gy+mitoCoQH2
siCTRL	8.35	8.03	6.41	4.57	5.17	4.96	7.18	6.05	6.03	22.5	19.4	20.3	23.4	21.6	21.9	30.1	24.4	24	16	19	14.3	19.2	18.5	16.2	31.7	29.9	27	14.5	23	27.1
siLDHB	11.1	12.5	12.8	20	17.1	21.5	20.8	23.2	23	53.1	52.8	61.9	64.3	62.5	53.1	54.3	53.8		35.6	24.6	22.9	24.1	26.6	25	47.5	47.6	40.1	47.5	51.3	48
p value
siCTRL 0Gy vs 6Gy	8.60948e-11
siCTRL 6Gy vs 6Gy+FER1	0.0074288
siCTRL 6Gy vs 6Gy+mitoTEMPO	0.0234891
siCTRL 6Gy vs 6Gy+mitoCoQH2	0.320582
siLDHB 0Gy vs 6Gy	5.07055e-11
siLDHB 6Gy vs 6Gy+FER1	2.39495e-05
siLDHB 6Gy vs 6Gy+mitoTEMPO	2.21237e-06
siLDHB 6Gy vs 6Gy+mitoCoQH2	0.001419
Figure S5b
Radiation dose	HOLO			PARA
0	0.970149	1.08209	0.945274	0.956938	1.00478	1.04067
2	0.858209	0.746269	0.845771	0.448565	0.424641	0.437532
4	0.358209	0.348259	0.378109	0.169856	0.169856	0.196172
6	0.151741	0.131841	0.136816	0.0239234	0.0191388	0.0334928
Figure S5c
Radiation dose	siCTRL			siLDHB
0	1.13462	1	0.865385	1.01322	1.05727	0.92511
2	0.5	0.492308	0.5	0.405286	0.361233	0.290749
4	0.230769	0.219231	0.211538	0.118943	0.092511	0.110132
6	0.0711538	0.0673077	0.0711538	0.030837	0.0264317	0.0198238
Figure S5d
Radiation dose	siCTRL			siLDHB
0	0.948718	1.02564	1.02564	1.1	0.933333	0.966667
2	0.794872	0.769231	0.538462	0.266667	0.2	0.2
4	0.0897436	0.115385	0.128205	0.05	0.05	0.0166667
6	0.0352564	0.0160256	0.025641	0.00833333	0.00416667	0.00416667
Figure S5e
Radiation dose	siCTRL			siLDHB
0	0.994475	1.05893	0.948435	0.907692	1.06154	1.03077
2	0.353591	0.338858	0.427256	0.32	0.332308	0.4
4	0.12523	0.134438	0.176796	0.0830769	0.0769231	0.0769231
6	0.0294659	0.0359116	0.0313076	0.0184615	0.0215385	0.0153846
Figure S5f
Radiation dose	H838_siCTRL			H838_siLDHB
0	0.841785	1.15619	1.00406	0.905512	1.02362	1.07283
2	0.588235	0.740365	0.659229	0.492126	0.531496	0.442913
4	0.233266	0.233266	0.25355	0.0984252	0.137795	0.177165
6	0.040568	0.0507099	0.030426	0.00984252	0	0.00984252
Figure S5g
Radiation dose	H1299_siCTRL			H1299_siLDHB
0	0.947368	1.12281	0.929825	1.08407	1.02876	0.884956
2	0.592105	0.530702	0.605263	0.536504	0.547566	0.481195
4	0.282456	0.277193	0.298246	0.146018	0.128319	0.132743
6	0.103509	0.0526316	0.0736842	0.0309735	0.0132743	0.0221239
Figure S5h
Radiation dose	H2122_siCTRL			H2122_siLDHB
0	1.23737	0.959596	0.808081	0.95679	0.925926	1.11111
2	0.353535	0.328283	0.378788	0.339506	0.447531	0.216049
4	0.146465	0.10101	0.106061	0.0864198	0.0432099	0.0679012
6	0.010101	0.010101	0.010101	0.0123457	0.00617284	0.00617284
Figure S5i
Radiation dose	H2228_siCTRL			H2228_siLDHB
0	0.989619	0.989619	1.02422	0.836364	0.963636	1.2
2	0.221453	0.276817	0.269896	0.145455	0.172727	0.172727
4	0.152249	0.0726644	0.0692042	0.0227273	0.0318182	0.0318182
6	0.00519031	0.00519031	0.00692042	0.00227273	0	0
Figure S5j
Radiation dose	H460_siCTRL			H460_siLDHB
0	1	1	1	1	1	1
2	0.53956	0.544399	0.580692	0.409042	0.502332	0.502332
4	0.111299	0.147593	0.128236	0.0717618	0.0609975	0.0861141
6	0.0145173	0.00725865	0.0120977	0.00717618	0.00358809	0.00358809
Figure S5k
Radiation dose(Gy)	H2009siCTRL			H2009siLDHB
0	0.879518	1.04819	1.07229	0.996047	0.988142	1.01186
2	0.572289	0.560241	0.63253	0.434783	0.513834	0.478261
4	0.192771	0.19759	0.286747	0.144269	0.120553	0.102767
6	0.0313253	0.0361446	0.0349398	0.0158103	0.0217391	0.0237154
Figure S5l
Radiation dose	H1650_siCTRL			H1650_siLDHB
0	0.947368	1.12281	0.929825	1.08407	1.02876	0.884956
2	0.592105	0.530702	0.605263	0.536504	0.547566	0.481195
4	0.282456	0.277193	0.298246	0.146018	0.128319	0.132743
6	0.103509	0.0736842	0.0736842	0.0309735	0.0132743	0.0221239
Figure S5m
Radiation dose	H1703_siCTRL			H1703_siLDHB
0	0.942623	1.08607	0.973361	0.902778	1.38889	0.694444
2	0.398551	0.52795	0.434783	0.243056	0.486111	0.486111
4	0.170082	0.213115	0.163934	0.138889	0.138889	0.0833333
6	0.0614754	0.0983607	0.0553279	0.0277778	0.0277778	0.0138889
Figure S5o
Radiation dose(Gy)	shCTRL			shLDHB-1			shLDHB-2
0	0.955882	1.10294	0.939542	0.958231	1.08108	0.958231	0.742574	0.990099	1.26238
2	0.441176	0.470588	0.555556	0.191646	0.309582	0.373464	0.108911	0.0990099	0.0693069
4	0.142157	0.161765	0.155229	0.04914	0.041769	0.0515971	0.00653595	0.00816993	0.00490196
6	0.0669935	0.0555556	0.0473856	0.004914	0.004914	0	0	0.00163399	0
Figure S5p
Radiation dose(Gy)	H838 shCTRL			H838 shLDHB-C4			H838 shLDHB-C5
0	1	1	1	1	1	1	1	1	1
2	0.681548	0.557769	0.871795	0.438272	0.336667	0.336667	0.607784	0.51895	0.581301
4	0.273504	0.239044	0.273504	0.0802469	0.04	0.0904762	0.170659	0.0932945	0.113821
6	0.239316	0.141434	0.239316	0.0308642	0.00666667	0.0190476	0.0269461	0.0699708	0.0487805
Figure S5q
Hours	A549shCTRL			A549shLDHB-25			A549shLDHB-32			A549shCTRL_4Gy			A549shLDHB-25_4Gy			A549shLDHB-32_4Gy
0	500000	500000	500000	500000	500000	500000	500000	500000	500000	500000	500000	500000	500000	500000	500000	500000	500000	500000
24	990000	101000	950000	860000	920000	975000	710000	790000	860000	945000	100000	980000	685000	650000	690000	425000	530000	560000
48	2010000	2100000	2310000	1510000	1710000	1830000	1030000	1310000	1520000	2020000	2200000	1980000	690000	700000	680000	610000	580000	620000
72	5520000	5800000	5170000	2840000	3300000	3510000	2280000	2510000	2730000	4420000	4020000	4120000	980000	860000	890000	580000	610000	630000
Figure S5s
4-HNE
shCTRL	shCTRL_10Gy	shLDHB-1_0Gy	shLDHB-1_10Gy	shLDHB-2_0Gy	shLDHB-2_10Gy
4.647	67.34	5.718	70.44	6.247	57.21
31.07	38.99	20.25	37.69	128.82	20.54
24.36	25.11	19.81	43.04	8.517	69.9
10.28	18.97	40.76	53.79	2.313	129.73
19.86	8.333	5.811	234.38	0.2986	54.87
31.44	45.67	18.95	140.38	0.0795	39.39
5.655	34.92	41.47	57.52	1.05	59.94
6.192	4.725	5.69	84.15	0.7727	121.45
43.25	5.108	32.76	54.94	4.15	92.3
17.74	1.723	7.359	23.95	7.609	42.42
p value
shCTRL 0Gy vs shCTRL 10Gy	0.488319
shCTRL 10Gy vs shLDHB-1 10Gy	0.0177289
shCTRL 10Gy vs shLDHB-2 10Gy	0.00374539
shLDHB-1 0Gy vs shLDHB-1 10Gy	0.00863192
shLDHB-2 0Gy vs shLDHB-2 10Gy	0.00576125
Caspase-3
shCTRL_0Gy	shCTRL_10Gy	shLDHB-1_0Gy	shLDHB-1_10Gy	shLDHB-2_0Gy	shLDHB-2_10Gy
40.85	24.07	33.43	14.12	42.29	72.7
41.73	6.972	7.925	17.83	16.53	47.12
7.906	90.23	9.563	9.317	22.89	20.77
40.25	47.01	32.61	12.48	2.191	15.4
4.685	18.11	15.68	27.26	47.87	3.155
2.008	88.97	8.048	19.25	11.64	18.97
5.284	82.88	10.04	21.61	17.93	20.57
15.82	52.01	14.65	35.37	43.8	106.53
10.79	53.62	8.568	9.41	8.854	77.9
28.97	65.77	28.72	10.87	2.537	49.41
p value
shCTRL 0Gy vs shCTRL 10Gy	0.00635193
shCTRL 0Gy vs shLDHB-1 0Gy	0.642828
shCTRL 0Gy vs shLDHB-1 10Gy	0.726077
shCTRL 0Gy vs shLDHB-2 0Gy	0.810823
shCTRL 0Gy vs shLDHB-2 10Gy	0.0626594
shLDHB-1 0Gy vs shLDHB-1 10Gy	0.848435
shLDHB-2 0Gy vs shLDHB-2 10Gy	0.0865128
